# Supplementary material for: 3-Hydroxy­adamantane-1-acetic acid
Source: Acta Crystallogr Sect E Struct Rep Online. 2008 Aug 6;64(Pt 9):o1716. doi: 10.1107/S1600536808020515 (PMC2960632; doi:10.1107/S1600536808020515)
Supplement: Supplementary file 2 [file e-64-o1716-Isup2.hkl]

# 
# h,k,l, Fc-squared, Fo-squared, sigma(Fo-squared) and status flag 
# 
data_I
_shelx_title ' a in P-1' 
_shelx_refln_list_code          4 
_shelx_F_calc_maximum       63.68 
_exptl_crystal_F_000       228.00 
_reflns_d_resolution_high  0.7691 
 
loop_ 
 _symmetry_equiv_pos_as_xyz 
 'x, y, z' 
 '-x, -y, -z' 
 
_cell_length_a     6.5120 
_cell_length_b     7.9485 
_cell_length_c    11.5469 
_cell_angle_alpha 106.919 
_cell_angle_beta   94.838 
_cell_angle_gamma 104.443 
 
_shelx_F_squared_multiplier     1.000 
 
loop_ 
 _refln_index_h 
 _refln_index_k 
 _refln_index_l 
 _refln_F_squared_calc 
 _refln_F_squared_meas 
 _refln_F_squared_sigma 
 _refln_observed_status 
   1   0   0      310.38      282.96      3.79 o 
   2   0   0       19.93       16.60      0.92 o 
   3   0   0       15.86       16.50      0.59 o 
   4   0   0       19.11       20.76      1.19 o 
   5   0   0       37.03       30.21      4.20 o 
   6   0   0        0.42        2.99      1.83 o 
   7   0   0        0.03        0.26      1.83 o 
   8   0   0        0.03        2.56      2.66 o 
  -7   1   0        1.47        2.29      2.14 o 
  -6   1   0        5.07        4.76      1.19 o 
  -5   1   0       15.64       13.98      1.37 o 
  -4   1   0       87.98       89.57      1.46 o 
  -3   1   0       49.40       44.94      0.73 o 
  -2   1   0       88.84       90.33      1.56 o 
  -1   1   0     1459.24     1378.80     14.20 o 
   0   1   0      340.29      331.12      3.69 o 
   1   1   0       82.46       75.46      1.16 o 
   2   1   0        9.41        7.44      0.40 o 
   3   1   0      478.44      463.86      5.82 o 
   4   1   0        3.57        4.87      0.85 o 
   5   1   0       11.15       14.69      2.75 o 
   6   1   0        0.01        0.55      1.66 o 
   7   1   0        2.25        3.95      2.38 o 
  -7   2   0        2.16        2.29      1.51 o 
  -6   2   0        0.08        1.74      1.19 o 
  -5   2   0      524.91      520.84      7.74 o 
  -4   2   0       40.92       44.78      0.88 o 
  -3   2   0       23.68       24.60      0.66 o 
  -2   2   0      589.69      558.59      5.59 o 
  -1   2   0      103.39       87.49      1.35 o 
   0   2   0       25.93       30.16      0.65 o 
   1   2   0        0.11       -0.12      0.18 o 
   2   2   0       18.06       20.65      0.89 o 
   3   2   0        7.40        6.52      0.78 o 
   4   2   0       16.18       10.91      2.24 o 
   5   2   0        0.27        0.06      1.56 o 
   6   2   0       10.67       12.95      3.14 o 
   7   2   0       17.57       16.57      4.01 o 
  -8   3   0        3.92        6.30      2.21 o 
  -7   3   0        0.14       -0.09      1.13 o 
  -6   3   0        5.10        4.66      1.11 o 
  -5   3   0      359.09      370.76      7.30 o 
  -4   3   0       79.65       82.00      1.39 o 
  -3   3   0      100.14       96.52      1.51 o 
  -2   3   0      259.52      239.98      2.87 o 
  -1   3   0        0.67        1.12      0.24 o 
   0   3   0        0.79        0.59      0.25 o 
   1   3   0      101.24       99.25      1.41 o 
   2   3   0        5.07        3.30      0.63 o 
   3   3   0        0.55        0.31      0.63 o 
   4   3   0        0.45        1.01      1.49 o 
   5   3   0       73.90       77.97      6.16 o 
   6   3   0       71.90       74.56     11.31 o 
  -8   4   0        4.29        4.94      2.16 o 
  -7   4   0        6.95        6.82      1.46 o 
  -6   4   0       35.91       35.80      5.47 o 
  -5   4   0       16.16       13.37      1.18 o 
  -4   4   0       22.00       20.50      0.96 o 
  -3   4   0       25.46       24.34      0.87 o 
  -2   4   0       63.68       56.08      1.90 o 
  -1   4   0       14.34       14.76      0.79 o 
   0   4   0       85.85       93.73      1.47 o 
   1   4   0      131.65      139.09      1.94 o 
   2   4   0        0.04       -0.24      0.43 o 
   3   4   0        1.09        2.65      0.82 o 
   4   4   0       21.64       20.52      5.39 o 
   5   4   0        1.51        0.41      1.15 o 
   6   4   0       11.37       16.62      3.91 o 
  -8   5   0        2.15        2.90      1.51 o 
  -7   5   0        0.64        1.39      1.16 o 
  -6   5   0        4.10        3.14      1.41 o 
  -5   5   0        0.21       -0.02      0.46 o 
  -4   5   0        0.17        0.65      0.43 o 
  -3   5   0        0.36        0.06      0.36 o 
  -2   5   0        0.20        0.01      0.31 o 
  -1   5   0        2.75        2.55      0.68 o 
   0   5   0      130.72      126.83      1.97 o 
   1   5   0      171.20      167.89      3.33 o 
   2   5   0       98.14       92.31      2.45 o 
   3   5   0       99.78      106.24      3.62 o 
   4   5   0        0.30        0.14      1.05 o 
   5   5   0        1.41       -0.29      1.26 o 
  -7   6   0        0.04       -0.39      1.09 o 
  -6   6   0        0.85        1.51      1.02 o 
  -5   6   0       12.67       10.71      1.16 o 
  -4   6   0       26.17       23.44      1.14 o 
  -3   6   0        5.60        4.98      0.61 o 
  -2   6   0       11.06       12.87      0.96 o 
  -1   6   0        3.70        4.76      0.80 o 
   0   6   0       50.58       53.27      1.71 o 
   1   6   0      205.78      203.64      4.08 o 
   2   6   0        1.83        2.44      0.77 o 
   3   6   0        0.66        1.02      1.45 o 
   4   6   0        7.19        5.22      1.64 o 
  -7   7   0        1.27        1.48      1.18 o 
  -6   7   0        0.84        1.41      1.07 o 
  -5   7   0        2.07        0.93      0.62 o 
  -4   7   0        0.36        0.88      0.55 o 
  -3   7   0       11.99       10.43      0.70 o 
  -2   7   0      146.71      149.15      3.59 o 
  -1   7   0       18.26       17.45      4.46 o 
   0   7   0       14.82       14.62      2.25 o 
   1   7   0       58.36       64.93      2.70 o 
   2   7   0        0.01       -0.67      0.87 o 
   3   7   0        2.65        0.20      1.42 o 
  -6   8   0        0.59       -0.04      0.96 o 
  -5   8   0        7.77        7.64      1.09 o 
  -4   8   0       47.79       53.13      3.29 o 
  -3   8   0        2.77        4.81      0.93 o 
  -2   8   0       11.94        9.14      1.25 o 
  -1   8   0        4.20        4.27      1.05 o 
   0   8   0       12.09       16.03      1.77 o 
   1   8   0        0.64        1.52      1.44 o 
  -5   9   0        0.03        0.27      0.96 o 
  -4   9   0        0.42       -0.39      0.82 o 
  -3   9   0        0.01        0.61      1.02 o 
  -2   9   0        0.01       -0.46      1.06 o 
  -1   9   0        0.92        0.69      1.32 o 
   0   9   0        4.81        5.31      2.49 o 
   1   9   0        0.01       -0.74      2.10 o 
   2 -10   1        0.00       -0.18      1.51 o 
   3 -10   1        1.10        2.77      1.70 o 
  -1  -9   1        3.90        7.58      2.48 o 
   0  -9   1        0.64       -0.07      1.28 o 
   1  -9   1        0.63       -0.67      0.95 o 
   2  -9   1        1.30        2.19      1.06 o 
   3  -9   1        2.31        1.57      0.94 o 
   4  -9   1        4.92        4.31      1.04 o 
   5  -9   1       36.44       36.68      3.36 o 
  -3  -8   1        0.74        1.82      2.47 o 
  -2  -8   1       10.35        8.02      1.96 o 
  -1  -8   1        0.57        1.19      1.04 o 
   0  -8   1        6.93        8.84      1.81 o 
   1  -8   1       11.60       12.95      1.64 o 
   2  -8   1        1.44        0.93      0.71 o 
   3  -8   1        5.04        4.56      0.89 o 
   4  -8   1       31.87       34.02      3.78 o 
   5  -8   1       17.16       19.46      1.23 o 
   6  -8   1        0.21        0.19      0.80 o 
  -4  -7   1       18.47       17.02      3.92 o 
  -3  -7   1        0.01       -1.00      1.00 o 
  -2  -7   1        0.05        0.99      0.82 o 
  -1  -7   1        0.02       -0.17      0.77 o 
   0  -7   1       34.70       34.28      1.74 o 
   1  -7   1        0.23       -0.16      0.53 o 
   2  -7   1        6.65        3.54      0.73 o 
   3  -7   1        2.49        3.13      1.08 o 
   4  -7   1       20.18       20.68      1.11 o 
   5  -7   1        2.38        3.18      0.74 o 
   6  -7   1        0.01        0.29      0.94 o 
   7  -7   1        0.02        0.10      1.30 o 
  -5  -6   1        0.48        1.39      2.51 o 
  -4  -6   1       17.22       15.88      1.96 o 
  -3  -6   1        4.89        4.54      3.62 o 
  -2  -6   1       18.97       19.09      1.79 o 
  -1  -6   1       66.84       66.75      1.82 o 
   0  -6   1      342.02      359.57      5.82 o 
   1  -6   1       30.33       32.23      1.31 o 
   2  -6   1       46.28       45.73      1.57 o 
   3  -6   1        0.92        0.80      0.56 o 
   4  -6   1        1.53        1.06      0.48 o 
   5  -6   1        0.23        0.12      0.51 o 
   6  -6   1        0.06       -0.06      0.91 o 
   7  -6   1        0.28        0.54      1.26 o 
  -5  -5   1        6.19        3.73      2.58 o 
  -4  -5   1        0.95        1.26      1.22 o 
  -3  -5   1       19.59       15.96      1.52 o 
  -2  -5   1      141.08      139.40      2.98 o 
  -1  -5   1      363.67      384.90      4.51 o 
   0  -5   1       84.05       90.77      1.39 o 
   1  -5   1       28.19       28.96      1.20 o 
   2  -5   1        7.85        8.98      0.45 o 
   3  -5   1        1.88        1.45      0.39 o 
   4  -5   1        3.93        3.34      0.56 o 
   5  -5   1        4.89        2.88      0.61 o 
   6  -5   1        0.03        0.70      0.80 o 
   7  -5   1        0.77        1.22      1.45 o 
   8  -5   1        0.88       -0.15      1.24 o 
  -6  -4   1        5.21        4.76      2.49 o 
  -5  -4   1       58.40       45.56      5.17 o 
  -4  -4   1        0.42        2.90      1.92 o 
  -3  -4   1        1.37        0.50      1.39 o 
  -2  -4   1       51.48       52.53      1.58 o 
  -1  -4   1        5.78        5.74      0.42 o 
   0  -4   1       45.23       49.39      0.85 o 
   1  -4   1      227.12      208.56      2.65 o 
   2  -4   1        0.92        2.44      0.36 o 
   3  -4   1      202.51      195.63      2.50 o 
   4  -4   1       12.04       13.74      0.82 o 
   5  -4   1       14.90       13.91      1.17 o 
   6  -4   1        3.18        1.97      1.65 o 
   7  -4   1        0.18        1.31      1.15 o 
   8  -4   1        1.73        2.75      1.87 o 
  -7  -3   1       29.83       26.90      4.80 o 
  -6  -3   1       58.41       58.49      6.05 o 
  -5  -3   1       54.19       41.02      4.66 o 
  -4  -3   1       36.11       36.62      3.93 o 
  -3  -3   1       23.43       24.22      3.87 o 
  -2  -3   1       31.08       33.15      0.85 o 
  -1  -3   1       48.41       51.02      0.95 o 
   0  -3   1       43.78       42.23      1.24 o 
   1  -3   1       93.16       85.52      1.13 o 
   2  -3   1       29.01       28.92      0.72 o 
   3  -3   1      178.81      165.53      1.95 o 
   4  -3   1       92.29       92.56      1.47 o 
   5  -3   1       88.12       91.77      3.48 o 
   6  -3   1      258.77      266.15      6.20 o 
   7  -3   1        0.43       -0.74      0.98 o 
  -7  -2   1        0.21       -2.00      2.00 o 
  -6  -2   1       52.25       54.57      5.41 o 
  -5  -2   1        7.64        5.02      2.08 o 
  -4  -2   1       64.08       63.57      4.18 o 
  -3  -2   1       26.23       27.51      0.92 o 
  -2  -2   1      325.61      324.62      3.74 o 
  -1  -2   1       49.69       46.58      1.01 o 
   0  -2   1      160.63      167.65      2.59 o 
   1  -2   1      294.08      282.36      3.72 o 
   2  -2   1       20.75       20.36      0.78 o 
   3  -2   1       16.97       18.36      0.61 o 
   4  -2   1      341.05      342.07      3.51 o 
   5  -2   1       80.86       75.08      2.22 o 
   6  -2   1        0.02       -1.01      1.01 o 
   7  -2   1        1.62        0.18      1.31 o 
  -7  -1   1        2.58        0.99      2.05 o 
  -6  -1   1       11.84       14.26      2.83 o 
  -5  -1   1        5.92        5.33      1.95 o 
  -4  -1   1        7.22        9.35      2.63 o 
  -3  -1   1       25.55       25.40      1.13 o 
  -2  -1   1        2.24        4.35      0.28 o 
  -1  -1   1     2259.13     2244.64     18.83 o 
   0  -1   1      110.41      102.44      1.62 o 
   1  -1   1     4055.49     3757.21     38.67 o 
   2  -1   1       37.56       34.43      0.92 o 
   3  -1   1      117.85      110.30      1.43 o 
   4  -1   1       37.57       39.00      0.98 o 
   5  -1   1       22.89       22.87      1.73 o 
   6  -1   1        0.44        1.34      1.68 o 
   7  -1   1        1.14       -0.41      1.96 o 
  -8   0   1        0.14        0.70      2.49 o 
  -7   0   1        0.14        2.61      2.13 o 
  -6   0   1       15.61       13.81      1.76 o 
  -5   0   1        0.26        0.51      0.75 o 
  -4   0   1       14.59       18.59      2.20 o 
  -3   0   1       92.20       94.67      1.63 o 
  -2   0   1        8.71       12.71      0.57 o 
  -1   0   1     1608.66     1505.75     15.84 o 
   0   0   1      319.22      312.23      3.90 o 
   1   0   1     1849.89     1696.99     15.78 o 
   2   0   1        0.17       -0.02      0.19 o 
   3   0   1       69.85       76.39      1.72 o 
   4   0   1      114.45      116.19      2.62 o 
   5   0   1       42.77       44.08      4.03 o 
   6   0   1        0.04        1.58      1.83 o 
   7   0   1        0.35       -1.07      1.87 o 
  -7   1   1        2.75        3.45      1.18 o 
  -6   1   1       18.43       12.84      1.51 o 
  -5   1   1       64.63       54.62      4.02 o 
  -4   1   1        1.74        0.69      0.40 o 
  -3   1   1      445.77      479.14      3.77 o 
  -2   1   1      211.77      213.77      2.26 o 
  -1   1   1     1815.65     1725.84     17.60 o 
   0   1   1     4049.34     3399.66    175.92 o 
   1   1   1      668.11      606.83      5.90 o 
   2   1   1       15.78       16.48      0.60 o 
   3   1   1      227.66      228.49      3.42 o 
   4   1   1       11.79        9.65      1.99 o 
   5   1   1        0.44       -0.63      1.21 o 
   6   1   1        0.20        2.12      1.88 o 
   7   1   1        0.06        0.12      1.46 o 
  -8   2   1        2.21        0.82      1.58 o 
  -7   2   1        2.39        0.78      1.11 o 
  -6   2   1       26.78       28.59      2.10 o 
  -5   2   1       16.77       21.92      2.04 o 
  -4   2   1      109.74      105.31      1.34 o 
  -3   2   1       13.07       15.16      0.54 o 
  -2   2   1     1298.73     1242.74     10.71 o 
  -1   2   1      428.41      411.67      4.18 o 
   0   2   1      540.07      507.78      5.48 o 
   1   2   1       15.60       18.79      0.52 o 
   2   2   1      116.76      114.18      1.53 o 
   3   2   1        2.10        2.33      0.88 o 
   4   2   1        3.47        4.56      1.67 o 
   5   2   1       14.53       14.35      3.80 o 
   6   2   1       52.57       52.99      3.52 o 
   7   2   1        0.00        0.39      1.64 o 
  -8   3   1        0.06        2.99      1.80 o 
  -7   3   1        7.50        3.87      1.81 o 
  -6   3   1       48.97       49.36      2.66 o 
  -5   3   1       49.94       51.19      2.32 o 
  -4   3   1        3.95        4.02      0.50 o 
  -3   3   1        4.40        4.75      0.47 o 
  -2   3   1       94.23       87.34      1.34 o 
  -1   3   1      125.17      132.58      2.02 o 
   0   3   1      283.05      315.37      3.42 o 
   1   3   1      411.41      429.49      5.47 o 
   2   3   1       22.04       20.93      1.01 o 
   3   3   1       21.93       24.59      1.29 o 
   4   3   1        2.54        1.55      0.97 o 
   5   3   1       13.65        8.45      2.11 o 
   6   3   1        8.57        7.90      3.42 o 
  -8   4   1       13.37        9.52      2.45 o 
  -7   4   1       13.20       15.94      1.96 o 
  -6   4   1        2.24        2.72      1.01 o 
  -5   4   1        2.72        3.02      0.75 o 
  -4   4   1       60.78       59.40      1.43 o 
  -3   4   1        4.16        3.93      0.47 o 
  -2   4   1       55.98       54.63      1.95 o 
  -1   4   1        0.27        0.46      0.22 o 
   0   4   1      257.46      267.81      3.75 o 
   1   4   1       30.61       29.41      1.18 o 
   2   4   1        7.29        6.04      0.82 o 
   3   4   1        3.22        2.45      2.07 o 
   4   4   1      164.83      159.86      4.98 o 
   5   4   1       25.34       29.45      2.91 o 
   6   4   1        2.17        1.40      2.37 o 
  -8   5   1        5.26        5.35      2.10 o 
  -7   5   1        0.58       -0.20      1.04 o 
  -6   5   1        0.79        0.16      0.90 o 
  -5   5   1       68.79       66.70      1.73 o 
  -4   5   1       38.49       42.85      2.05 o 
  -3   5   1       24.50       24.80      1.49 o 
  -2   5   1        7.19        7.15      0.74 o 
  -1   5   1       82.88       78.82      1.62 o 
   0   5   1       11.12       13.24      1.48 o 
   1   5   1       98.57      106.78      3.65 o 
   2   5   1        1.15        2.37      0.99 o 
   3   5   1        0.01        0.78      0.90 o 
   4   5   1        0.50       -1.12      1.12 o 
   5   5   1       11.42        9.17      3.33 o 
  -7   6   1        0.02        1.28      1.19 o 
  -6   6   1       15.72       10.43      1.57 o 
  -5   6   1       13.40       13.01      1.63 o 
  -4   6   1        6.09        5.81      0.69 o 
  -3   6   1        4.15        3.66      0.58 o 
  -2   6   1        2.50        2.00      0.45 o 
  -1   6   1       95.78       89.54      2.57 o 
   0   6   1        8.11        7.33      0.98 o 
   1   6   1        0.00       -0.58      0.58 o 
   2   6   1       46.60       50.37      2.19 o 
   3   6   1        7.23        5.31      1.43 o 
   4   6   1        0.09        0.43      1.18 o 
  -7   7   1        0.11       -1.10      1.10 o 
  -6   7   1        1.55        0.87      1.17 o 
  -5   7   1       11.41        9.07      0.95 o 
  -4   7   1        0.81        1.19      0.59 o 
  -3   7   1       28.36       30.14      1.21 o 
  -2   7   1        3.73        4.63      0.80 o 
  -1   7   1       97.58       89.87      8.21 o 
   0   7   1        0.70        1.64      0.87 o 
   1   7   1       17.19       16.96      1.51 o 
   2   7   1        2.10        0.46      0.94 o 
   3   7   1        1.34        3.50      2.57 o 
  -6   8   1        0.04        2.42      1.22 o 
  -5   8   1        0.54       -0.38      0.68 o 
  -4   8   1       14.43       16.94      1.09 o 
  -3   8   1        1.30        2.77      0.91 o 
  -2   8   1        8.71        7.09      1.43 o 
  -1   8   1        0.17        1.22      1.13 o 
   0   8   1       28.30       27.05      6.69 o 
   1   8   1       89.43      112.96      4.14 o 
  -5   9   1        2.02        1.13      1.26 o 
  -4   9   1       10.11       12.98      1.63 o 
  -3   9   1        2.59        6.29      1.63 o 
  -2   9   1        0.01        0.02      1.55 o 
  -1   9   1        0.00       -1.74      1.74 o 
   0   9   1       13.21        8.33      2.61 o 
   1 -10   2        9.33       12.32      2.19 o 
   2 -10   2        2.89        4.43      1.76 o 
   3 -10   2        0.01        0.11      1.32 o 
  -1  -9   2        4.51        7.56      2.52 o 
   0  -9   2        7.76        6.05      1.76 o 
   1  -9   2        1.60        1.03      0.96 o 
   2  -9   2        5.76        4.84      1.13 o 
   3  -9   2        0.30       -0.08      0.77 o 
   4  -9   2       38.62       39.84      2.80 o 
   5  -9   2        0.63        0.49      0.93 o 
  -3  -8   2        7.97       10.67      3.26 o 
  -2  -8   2        6.18        8.44      1.65 o 
  -1  -8   2        0.66        0.32      0.88 o 
   0  -8   2        4.39        5.51      1.02 o 
   1  -8   2        0.35        0.77      0.77 o 
   2  -8   2        2.76        1.38      0.70 o 
   3  -8   2       24.60       22.33      2.30 o 
   4  -8   2       81.93       86.84      2.61 o 
   5  -8   2       41.23       39.65      1.57 o 
   6  -8   2        0.12        0.41      0.87 o 
  -4  -7   2       12.05        7.70      3.11 o 
  -3  -7   2        2.30        1.04      1.10 o 
  -2  -7   2        0.06       -0.45      0.68 o 
  -1  -7   2       47.90       51.67      1.93 o 
   0  -7   2        0.59       -0.07      0.63 o 
   1  -7   2        0.01       -0.02      0.52 o 
   2  -7   2        4.87        3.46      0.67 o 
   3  -7   2        9.29        9.86      0.97 o 
   4  -7   2       12.61       15.01      0.94 o 
   5  -7   2        0.00       -0.13      0.56 o 
   6  -7   2        0.11        0.87      0.97 o 
   7  -7   2        3.10        5.18      2.13 o 
  -5  -6   2        0.15       -0.28      2.31 o 
  -4  -6   2       14.20       11.60      1.63 o 
  -3  -6   2        1.52        1.40      1.20 o 
  -2  -6   2       29.37       31.41      2.63 o 
  -1  -6   2      653.78      692.99      8.56 o 
   0  -6   2       42.02       43.98      1.50 o 
   1  -6   2       11.67       11.28      0.77 o 
   2  -6   2       11.87       12.65      0.93 o 
   3  -6   2        3.89        3.04      0.72 o 
   4  -6   2        3.24        3.65      0.74 o 
   5  -6   2        0.03        0.28      0.51 o 
   6  -6   2        0.24        0.85      0.97 o 
   7  -6   2        0.00       -0.34      1.07 o 
  -6  -5   2        0.11       -0.17      2.52 o 
  -5  -5   2        1.95       -1.80      1.80 o 
  -4  -5   2        7.74        4.57      2.28 o 
  -3  -5   2       25.33       25.45      3.49 o 
  -2  -5   2       44.45       45.51      1.88 o 
  -1  -5   2        0.62        0.32      0.60 o 
   0  -5   2       62.69       67.51      1.28 o 
   1  -5   2       26.31       25.17      1.34 o 
   2  -5   2       76.74       78.99      1.82 o 
   3  -5   2        6.01        5.53      0.63 o 
   4  -5   2        2.05        1.59      0.45 o 
   5  -5   2        4.78        3.99      0.68 o 
   6  -5   2        0.12        0.33      0.89 o 
   7  -5   2        4.42        2.57      1.35 o 
   8  -5   2        0.26       -1.32      1.32 o 
  -6  -4   2       61.36       60.65      6.32 o 
  -5  -4   2        2.81        5.85      2.35 o 
  -4  -4   2        7.34        7.57      2.29 o 
  -3  -4   2      140.83      130.24      6.31 o 
  -2  -4   2       41.45       47.85      0.95 o 
  -1  -4   2      154.67      156.75      2.36 o 
   0  -4   2       66.67       69.93      1.45 o 
   1  -4   2       53.58       53.65      1.25 o 
   2  -4   2        0.20       -0.24      0.24 o 
   3  -4   2       50.38       48.40      1.42 o 
   4  -4   2        2.36        1.49      0.50 o 
   5  -4   2       87.65       91.81      1.93 o 
   6  -4   2       12.99       12.13      1.55 o 
   7  -4   2        4.94        4.33      1.31 o 
   8  -4   2        0.07       -1.47      1.59 o 
  -7  -3   2        2.57        2.26      2.69 o 
  -6  -3   2       32.95       31.71      4.54 o 
  -5  -3   2       31.10       27.06      3.73 o 
  -4  -3   2       46.91       42.23      4.14 o 
  -3  -3   2       27.42       28.18      1.26 o 
  -2  -3   2       56.16       57.76      0.82 o 
  -1  -3   2      273.13      274.51      3.36 o 
   0  -3   2      266.64      257.37      4.24 o 
   1  -3   2      172.66      168.75      3.10 o 
   2  -3   2        4.12        5.33      0.41 o 
   3  -3   2       31.39       25.36      1.05 o 
   4  -3   2        1.49        0.70      0.34 o 
   5  -3   2      176.06      167.82      3.56 o 
   6  -3   2       25.08       28.34      3.38 o 
   7  -3   2        0.64        1.17      1.36 o 
  -7  -2   2       11.58        6.21      2.83 o 
  -6  -2   2        9.40       11.10      2.92 o 
  -5  -2   2       20.29       20.32      3.23 o 
  -4  -2   2       70.54       70.50      2.50 o 
  -3  -2   2       62.75       58.38      1.03 o 
  -2  -2   2      100.68      113.16      1.34 o 
  -1  -2   2      884.33      913.52     11.60 o 
   0  -2   2     2170.73     2134.55     25.74 o 
   1  -2   2     1230.12     1165.17     13.66 o 
   2  -2   2      624.02      630.30      5.32 o 
   3  -2   2       45.18       51.78      0.94 o 
   4  -2   2        8.94        6.75      0.69 o 
   5  -2   2      101.20      114.54      2.48 o 
   6  -2   2       38.46       41.55      3.28 o 
  -7  -1   2        0.25        1.75      2.22 o 
  -6  -1   2        1.18       -0.57      1.54 o 
  -5  -1   2        0.37        0.75      1.38 o 
  -4  -1   2       15.86       15.63      1.34 o 
  -3  -1   2       27.52       33.69      0.97 o 
  -2  -1   2      160.54      149.59      2.59 o 
  -1  -1   2        6.10        7.01      0.28 o 
   0  -1   2     1733.59     1665.10     15.48 o 
   1  -1   2     2731.65     2610.73     24.19 o 
   2  -1   2     1041.19     1046.59      9.14 o 
   3  -1   2        1.53        2.30      0.42 o 
   4  -1   2       19.28       22.77      0.83 o 
   5  -1   2       50.12       54.97      3.74 o 
   6  -1   2       36.61       32.45      3.93 o 
   7  -1   2        0.14        1.86      2.33 o 
  -8   0   2        0.02       -0.97      1.63 o 
  -7   0   2        1.49       -0.73      1.72 o 
  -6   0   2      199.40      195.72      5.30 o 
  -5   0   2        2.59        2.13      0.86 o 
  -4   0   2       35.78       32.98      1.29 o 
  -3   0   2        0.22       -0.16      0.37 o 
  -2   0   2       20.08       17.44      0.88 o 
  -1   0   2      323.00      317.72      3.30 o 
   0   0   2     1609.69     1529.70     18.14 o 
   1   0   2        1.36        1.15      0.21 o 
   2   0   2       12.22       11.92      0.68 o 
   3   0   2        4.14        3.97      0.57 o 
   4   0   2        7.87        8.72      0.96 o 
   5   0   2       21.50       21.74      3.14 o 
   6   0   2       20.50       18.82      2.17 o 
   7   0   2        2.01        0.04      2.01 o 
  -7   1   2        4.50        3.20      1.31 o 
  -6   1   2        4.61        6.77      1.06 o 
  -5   1   2       59.66       62.77      2.64 o 
  -4   1   2        6.32        7.13      0.68 o 
  -3   1   2     2527.86     2653.16     18.53 o 
  -2   1   2      400.38      399.92      3.89 o 
  -1   1   2      318.81      302.11      4.21 o 
   0   1   2      615.71      618.41      7.65 o 
   1   1   2        2.14        1.16      0.23 o 
   2   1   2       70.09       71.47      1.11 o 
   3   1   2        3.03        4.26      0.45 o 
   4   1   2       10.44        9.37      1.34 o 
   5   1   2       11.08       13.15      3.57 o 
   6   1   2       18.07       15.56      2.08 o 
   7   1   2        0.67        4.38      1.86 o 
  -8   2   2        0.46        2.84      1.67 o 
  -7   2   2        4.32        6.67      1.84 o 
  -6   2   2        3.71        4.28      2.03 o 
  -5   2   2       38.24       40.05      1.54 o 
  -4   2   2      240.58      257.18      2.68 o 
  -3   2   2        2.93        2.78      0.37 o 
  -2   2   2        0.25        0.11      0.23 o 
  -1   2   2       26.05       25.35      1.48 o 
   0   2   2       82.12       79.37      1.43 o 
   1   2   2      529.07      558.17      5.82 o 
   2   2   2      226.00      229.50      2.73 o 
   3   2   2        4.67        3.17      0.45 o 
   4   2   2        1.43        1.23      1.50 o 
   5   2   2        4.35        4.34      1.27 o 
   6   2   2        0.09       -0.76      1.42 o 
   7   2   2        1.77        1.24      2.57 o 
  -8   3   2       35.46       43.55      4.34 o 
  -7   3   2        3.18        4.88      1.78 o 
  -6   3   2        0.08        1.19      1.17 o 
  -5   3   2        1.61        2.15      1.10 o 
  -4   3   2        1.49        1.21      0.38 o 
  -3   3   2       30.26       30.52      0.86 o 
  -2   3   2        7.21        9.22      0.93 o 
  -1   3   2      149.46      169.78      2.51 o 
   0   3   2      583.87      583.92      6.70 o 
   1   3   2      561.98      577.29      6.13 o 
   2   3   2        2.04        1.90      0.38 o 
   3   3   2       44.36       36.87      1.68 o 
   4   3   2        0.01       -0.73      0.86 o 
   5   3   2       19.45       15.65      2.57 o 
   6   3   2        4.47        2.71      1.65 o 
  -8   4   2       13.95       15.22      2.92 o 
  -7   4   2       15.28       15.87      2.60 o 
  -6   4   2        0.03       -0.44      0.81 o 
  -5   4   2        6.07        6.67      1.14 o 
  -4   4   2       24.47       23.04      1.03 o 
  -3   4   2       19.50       17.84      0.87 o 
  -2   4   2       45.47       47.37      1.10 o 
  -1   4   2       36.36       34.22      0.94 o 
   0   4   2       91.53       93.15      1.74 o 
   1   4   2       32.74       34.78      1.54 o 
   2   4   2        3.58        2.09      0.66 o 
   3   4   2      114.45      113.65      4.22 o 
   4   4   2       31.94       33.34      3.69 o 
   5   4   2        1.32        0.07      1.32 o 
  -8   5   2        0.52        0.90      1.77 o 
  -7   5   2        0.06       -0.50      1.08 o 
  -6   5   2       30.31       31.64      4.39 o 
  -5   5   2       53.06       56.98      3.07 o 
  -4   5   2       48.92       48.07      1.47 o 
  -3   5   2       12.44       12.66      0.84 o 
  -2   5   2       15.95       16.38      0.96 o 
  -1   5   2       41.52       42.56      1.09 o 
   0   5   2        0.02       -0.51      0.51 o 
   1   5   2       40.78       39.61      1.81 o 
   2   5   2       48.82       45.11      2.02 o 
   3   5   2       67.74       66.20      4.14 o 
   4   5   2        9.33       10.04      2.06 o 
   5   5   2        0.61        4.69      2.75 o 
  -7   6   2        0.31        0.18      1.06 o 
  -6   6   2        2.43        1.42      1.25 o 
  -5   6   2       54.60       54.12      4.34 o 
  -4   6   2       17.82       16.04      1.33 o 
  -3   6   2       18.12       15.47      1.32 o 
  -2   6   2      114.71      105.15      2.14 o 
  -1   6   2       50.31       44.58      4.16 o 
   0   6   2        8.85        9.19      1.54 o 
   1   6   2        2.00        2.13      0.94 o 
   2   6   2       24.94       26.30      1.82 o 
   3   6   2        0.11        0.39      1.17 o 
   4   6   2        1.32       -1.89      2.14 o 
  -7   7   2        0.17       -0.05      1.23 o 
  -6   7   2        0.31        0.47      1.11 o 
  -5   7   2        0.00       -0.47      0.74 o 
  -4   7   2        1.04        1.44      0.67 o 
  -3   7   2        9.52       11.00      0.94 o 
  -2   7   2       92.40       98.08      3.62 o 
  -1   7   2        0.40        0.69      1.40 o 
   0   7   2        3.01        2.17      1.33 o 
   1   7   2       13.05       10.33      1.35 o 
   2   7   2       18.91       19.59      1.84 o 
   3   7   2        0.20        2.04      2.66 o 
  -6   8   2        0.06        1.63      1.20 o 
  -5   8   2        1.97        3.50      1.03 o 
  -4   8   2        3.06        1.75      0.79 o 
  -3   8   2        4.27        6.04      1.63 o 
  -2   8   2        0.43        0.49      1.10 o 
  -1   8   2        2.44        0.80      1.18 o 
   0   8   2        0.18        0.75      1.22 o 
   1   8   2        0.51        3.30      2.17 o 
  -4   9   2        1.07        1.01      2.09 o 
  -3   9   2        3.63        4.58      2.36 o 
  -2   9   2        0.15        0.82      1.88 o 
  -1   9   2        3.30        3.73      2.46 o 
   1 -10   3        0.42        0.55      1.48 o 
   2 -10   3        0.27       -0.61      1.36 o 
   3 -10   3        0.00        0.04      1.07 o 
   4 -10   3        0.21       -1.04      1.05 o 
  -1  -9   3       17.01       17.47      1.81 o 
   0  -9   3        4.40        4.10      1.64 o 
   1  -9   3        1.42       -0.84      0.94 o 
   2  -9   3        6.07        5.15      0.97 o 
   3  -9   3        9.21        9.12      1.39 o 
   4  -9   3        4.10        4.26      1.01 o 
   5  -9   3       26.97       27.07      1.89 o 
  -3  -8   3       10.69       10.28      3.27 o 
  -2  -8   3        1.77        1.84      1.27 o 
  -1  -8   3        7.18        6.31      1.01 o 
   0  -8   3        6.81        7.45      1.66 o 
   1  -8   3        3.97        2.58      0.97 o 
   2  -8   3       30.38       27.97      1.56 o 
   3  -8   3       28.92       30.88      1.70 o 
   4  -8   3       39.39       39.75      1.99 o 
   5  -8   3        3.75        1.09      0.71 o 
   6  -8   3        1.03        0.60      0.81 o 
  -4  -7   3        0.01        0.15      1.26 o 
  -3  -7   3       20.49       19.75      1.76 o 
  -2  -7   3        1.03        0.86      0.78 o 
  -1  -7   3       30.42       32.93      1.62 o 
   0  -7   3       47.41       53.63      1.73 o 
   1  -7   3       77.12       75.65      2.47 o 
   2  -7   3        1.95        2.00      0.62 o 
   3  -7   3        1.76        1.95      0.66 o 
   4  -7   3       20.35       20.58      1.70 o 
   5  -7   3       13.32       10.77      1.51 o 
   6  -7   3        0.97        0.98      0.93 o 
   7  -7   3        0.62        0.45      1.23 o 
  -5  -6   3        0.48        2.02      2.31 o 
  -4  -6   3        0.35       -0.91      1.84 o 
  -3  -6   3       11.22        7.67      2.50 o 
  -2  -6   3       32.64       35.70      3.70 o 
  -1  -6   3        5.42        4.14      0.99 o 
   0  -6   3       65.77       74.24      2.06 o 
   1  -6   3        7.11        5.70      0.68 o 
   2  -6   3       19.21       19.05      1.39 o 
   3  -6   3       11.12       11.90      0.70 o 
   4  -6   3       64.79       64.73      2.00 o 
   5  -6   3       31.31       36.90      2.11 o 
   6  -6   3        0.45       -0.55      0.91 o 
   7  -6   3        0.22        0.46      1.88 o 
  -6  -5   3       12.21       10.48      3.22 o 
  -5  -5   3       10.42       16.20      3.58 o 
  -4  -5   3       49.13       47.06      4.96 o 
  -3  -5   3       20.35       16.89      2.90 o 
  -2  -5   3       71.78       70.89      1.85 o 
  -1  -5   3      265.93      278.67      3.76 o 
   0  -5   3       84.54       89.30      2.28 o 
   1  -5   3       13.96       14.02      0.99 o 
   2  -5   3      108.45      108.51      2.76 o 
   3  -5   3       11.69       11.31      1.27 o 
   4  -5   3        3.44        2.27      0.55 o 
   5  -5   3       11.19        8.65      0.82 o 
   6  -5   3        6.18        6.01      1.29 o 
   7  -5   3        8.61        7.99      1.55 o 
  -6  -4   3        0.68        3.37      2.46 o 
  -5  -4   3        1.08        1.11      1.88 o 
  -4  -4   3       93.83       86.00      5.43 o 
  -3  -4   3      105.18      104.56      3.28 o 
  -2  -4   3       11.99       11.30      0.97 o 
  -1  -4   3       80.57       97.63      1.62 o 
   0  -4   3        0.95        1.35      0.32 o 
   1  -4   3       48.14       43.42      1.09 o 
   2  -4   3       91.95       89.03      1.40 o 
   3  -4   3       67.01       70.44      1.44 o 
   4  -4   3        7.51        7.65      0.86 o 
   5  -4   3        2.06        1.97      0.61 o 
   6  -4   3        1.17        3.40      1.10 o 
   7  -4   3       13.93       19.38      2.13 o 
  -7  -3   3        5.85        5.43      2.98 o 
  -6  -3   3        5.54        3.59      2.13 o 
  -5  -3   3       23.17       21.21      3.38 o 
  -4  -3   3        0.63        0.41      1.60 o 
  -3  -3   3       99.56      101.70      2.01 o 
  -2  -3   3       11.99       12.95      0.47 o 
  -1  -3   3      421.67      468.14      4.71 o 
   0  -3   3     3886.75     3991.63     47.01 o 
   1  -3   3        0.13        0.16      0.24 o 
   2  -3   3       96.66       96.77      1.50 o 
   3  -3   3       49.01       58.41      1.06 o 
   4  -3   3       57.22       59.17      1.70 o 
   5  -3   3       12.96       13.85      2.53 o 
   6  -3   3        2.06        3.04      1.04 o 
  -7  -2   3        0.08       -0.64      2.18 o 
  -6  -2   3        6.56        7.96      2.54 o 
  -5  -2   3       65.47       62.43      3.65 o 
  -4  -2   3       35.50       36.13      1.57 o 
  -3  -2   3       37.35       38.35      0.76 o 
  -2  -2   3       52.35       56.31      1.01 o 
  -1  -2   3      137.42      138.85      1.93 o 
   0  -2   3       88.75       82.83      1.08 o 
   1  -2   3      131.47      112.44      1.90 o 
   2  -2   3        4.89        7.79      0.81 o 
   3  -2   3     1206.03     1248.53      9.65 o 
   4  -2   3       11.87       12.32      0.61 o 
   5  -2   3        1.03        0.82      0.56 o 
  -7  -1   3        5.51        2.50      2.18 o 
  -6  -1   3       25.83       21.34      3.15 o 
  -5  -1   3      300.05      302.30      8.51 o 
  -4  -1   3        1.42        0.52      0.83 o 
  -3  -1   3       88.56       95.52      1.75 o 
  -2  -1   3      501.14      485.85      3.85 o 
  -1  -1   3        0.13        0.47      0.27 o 
   0  -1   3      321.57      315.88      3.25 o 
   1  -1   3     1360.98     1342.69     14.18 o 
   2  -1   3     1111.10     1109.12      9.09 o 
   3  -1   3        1.35        2.26      0.31 o 
   4  -1   3       22.78       23.25      1.00 o 
   5  -1   3        8.25        8.73      1.14 o 
   6  -1   3        2.10        1.56      1.77 o 
   7  -1   3        1.71        5.57      2.68 o 
  -8   0   3        0.25        0.77      1.65 o 
  -7   0   3        6.41        3.08      1.28 o 
  -6   0   3        3.48        2.44      0.88 o 
  -5   0   3       53.29       51.45      2.62 o 
  -4   0   3        3.55        1.99      0.46 o 
  -3   0   3        1.34        0.69      0.36 o 
  -2   0   3     3005.62     3068.34     22.74 o 
  -1   0   3       85.78       88.84      1.30 o 
   0   0   3       21.15       23.53      0.92 o 
   1   0   3      136.62      126.23      1.58 o 
   2   0   3       58.93       62.20      1.03 o 
   3   0   3        4.92        6.40      0.60 o 
   4   0   3       22.97       24.95      1.05 o 
   5   0   3      150.28      152.01      3.63 o 
   6   0   3       13.84       12.14      3.95 o 
   7   0   3        2.16        1.98      2.23 o 
  -8   1   3        1.10        1.49      1.56 o 
  -7   1   3       18.92       18.69      1.73 o 
  -6   1   3       14.24        9.31      1.19 o 
  -5   1   3        0.03       -0.46      0.46 o 
  -4   1   3       43.85       48.74      1.21 o 
  -3   1   3      276.07      312.99      2.82 o 
  -2   1   3      939.32      949.10      7.86 o 
  -1   1   3       37.45       33.86      2.09 o 
   0   1   3       49.25       47.06      1.08 o 
   1   1   3       19.86       18.18      0.62 o 
   2   1   3       66.68       66.25      1.31 o 
   3   1   3        3.47        3.27      0.46 o 
   4   1   3       69.93       61.97      2.10 o 
   5   1   3        0.12        1.08      1.70 o 
   6   1   3        0.82        2.05      1.40 o 
   7   1   3        2.72        3.86      2.77 o 
  -8   2   3        4.90        7.52      2.21 o 
  -7   2   3        6.07        6.83      1.87 o 
  -6   2   3        0.35       -0.27      0.86 o 
  -5   2   3        1.75        1.59      0.62 o 
  -4   2   3       81.14       83.62      1.50 o 
  -3   2   3      583.14      622.62      5.29 o 
  -2   2   3       23.71       29.61      0.92 o 
  -1   2   3        8.88        9.03      0.71 o 
   0   2   3     2548.22     2562.81     26.34 o 
   1   2   3      110.14      103.72      1.81 o 
   2   2   3       49.93       60.27      1.35 o 
   3   2   3       26.91       27.97      1.42 o 
   4   2   3        2.37        1.13      0.69 o 
   5   2   3       13.41       12.13      1.87 o 
   6   2   3        0.01        0.14      1.36 o 
  -8   3   3        0.26        1.12      1.56 o 
  -7   3   3       32.90       32.61      3.49 o 
  -6   3   3        0.26       -0.57      0.81 o 
  -5   3   3       20.21       21.40      2.31 o 
  -4   3   3       16.03       17.11      1.14 o 
  -3   3   3       33.89       29.12      0.98 o 
  -2   3   3       79.52       76.67      1.34 o 
  -1   3   3      340.65      356.00      4.05 o 
   0   3   3      219.64      245.23      3.90 o 
   1   3   3       40.26       45.21      1.17 o 
   2   3   3        0.25        0.58      0.42 o 
   3   3   3       64.80       60.00      1.63 o 
   4   3   3       40.98       48.01      3.01 o 
   5   3   3        9.89       16.64      2.56 o 
   6   3   3        0.06        1.13      1.52 o 
  -8   4   3       18.69       19.93      3.35 o 
  -7   4   3        3.20        0.66      1.40 o 
  -6   4   3        0.39       -0.84      0.84 o 
  -5   4   3       26.02       22.89      1.85 o 
  -4   4   3        3.73        4.22      0.67 o 
  -3   4   3        0.20       -0.38      0.44 o 
  -2   4   3      233.08      239.26      3.15 o 
  -1   4   3       69.86       78.68      1.50 o 
   0   4   3        3.32        3.56      1.02 o 
   1   4   3       23.21       23.51      1.59 o 
   2   4   3       88.48       83.21      2.38 o 
   3   4   3        4.84        5.03      0.97 o 
   4   4   3       13.32       11.58      3.13 o 
   5   4   3        0.15       -1.07      1.26 o 
  -7   5   3        3.26        4.15      1.32 o 
  -6   5   3        2.78       -0.01      0.90 o 
  -5   5   3       96.23      101.17      2.78 o 
  -4   5   3       45.81       48.46      1.72 o 
  -3   5   3        2.42        3.28      0.64 o 
  -2   5   3        0.04       -0.33      0.42 o 
  -1   5   3       79.88       80.56      3.22 o 
   0   5   3        1.16        1.63      0.76 o 
   1   5   3       41.62       42.10      2.00 o 
   2   5   3       56.15       48.99      2.23 o 
   3   5   3        0.19        1.07      1.09 o 
   4   5   3        0.29        0.67      1.35 o 
  -7   6   3        6.92        5.50      1.53 o 
  -6   6   3       11.70        8.74      1.53 o 
  -5   6   3        0.30        0.32      0.77 o 
  -4   6   3       11.12       11.59      1.07 o 
  -3   6   3        0.72       -0.38      0.54 o 
  -2   6   3        7.13        5.13      1.02 o 
  -1   6   3       25.12       25.42      3.28 o 
   0   6   3       13.19       11.23      1.25 o 
   1   6   3       13.14       12.91      3.56 o 
   2   6   3       17.31       16.98      2.31 o 
   3   6   3        0.67        2.32      2.92 o 
   4   6   3        0.08        0.26      2.55 o 
  -6   7   3        0.02        0.29      1.08 o 
  -5   7   3        0.09        0.83      0.86 o 
  -4   7   3        5.76        5.46      0.89 o 
  -3   7   3       49.21       50.87      2.07 o 
  -2   7   3        8.04        5.42      1.31 o 
  -1   7   3        0.61        1.95      1.08 o 
   0   7   3        0.03       -0.31      1.02 o 
   1   7   3        0.36        0.04      1.03 o 
   2   7   3        7.54        7.56      2.75 o 
  -5   8   3        0.34       -0.25      1.07 o 
  -4   8   3        0.50        0.56      0.94 o 
  -3   8   3        1.45        1.07      0.75 o 
  -2   8   3        0.57       -0.75      1.05 o 
  -1   8   3        1.74        2.32      1.43 o 
   0   8   3        0.04        2.11      1.32 o 
   1   8   3       25.39       35.06      4.40 o 
  -3   9   3        1.09        2.88      2.13 o 
  -2   9   3       20.56       18.18      3.32 o 
   1 -10   4        1.57        0.52      1.48 o 
   2 -10   4        0.53       -0.62      1.80 o 
   3 -10   4        5.48        3.89      1.66 o 
   4 -10   4        2.25        1.85      2.16 o 
  -1  -9   4        0.01        1.66      0.94 o 
   0  -9   4        5.38        4.72      0.99 o 
   1  -9   4        0.00       -0.02      0.84 o 
   2  -9   4        0.07       -0.73      0.73 o 
   3  -9   4        0.02        0.23      0.76 o 
   4  -9   4       15.34       14.61      1.80 o 
   5  -9   4        0.30        2.08      0.97 o 
  -3  -8   4       12.13       10.72      1.52 o 
  -2  -8   4       48.43       50.56      2.46 o 
  -1  -8   4        0.54        1.22      1.20 o 
   0  -8   4        4.05        3.69      0.82 o 
   1  -8   4       16.77       18.59      1.29 o 
   2  -8   4       13.72       13.96      1.15 o 
   3  -8   4        0.65        0.67      0.70 o 
   4  -8   4        2.45        1.69      0.76 o 
   5  -8   4       13.43       12.15      1.02 o 
   6  -8   4        0.06       -0.19      0.84 o 
  -4  -7   4        0.53        1.07      1.22 o 
  -3  -7   4        0.25        1.24      1.43 o 
  -2  -7   4        1.52        0.57      1.89 o 
  -1  -7   4       17.35       15.08      3.04 o 
   0  -7   4       24.34       23.41      1.65 o 
   1  -7   4       67.94       64.67      1.85 o 
   2  -7   4       87.88       81.85      2.15 o 
   3  -7   4        2.52        4.03      0.77 o 
   4  -7   4        6.42        7.08      0.86 o 
   5  -7   4       12.61       11.65      1.52 o 
   6  -7   4        0.00        1.02      0.93 o 
   7  -7   4        0.97       -0.87      1.12 o 
  -5  -6   4        3.61        8.27      3.38 o 
  -4  -6   4        1.99        3.75      2.28 o 
  -3  -6   4        3.64        1.21      1.95 o 
  -2  -6   4        0.91        0.83      0.78 o 
  -1  -6   4        0.06       -0.08      0.58 o 
   0  -6   4       13.51       13.31      1.02 o 
   1  -6   4       49.56       50.79      1.50 o 
   2  -6   4        0.25        0.66      0.48 o 
   3  -6   4        1.93        2.53      0.57 o 
   4  -6   4       19.14       24.58      1.34 o 
   5  -6   4       44.06       47.55      1.67 o 
   6  -6   4       12.47       13.19      1.64 o 
   7  -6   4        1.59        1.51      1.26 o 
  -6  -5   4        0.07        0.28      2.08 o 
  -5  -5   4        5.66        9.59      3.11 o 
  -4  -5   4      150.87      142.03      7.57 o 
  -3  -5   4      171.85      174.83      7.82 o 
  -2  -5   4       43.20       43.91      1.76 o 
  -1  -5   4        4.81        3.87      0.75 o 
   0  -5   4       29.11       31.60      1.01 o 
   1  -5   4       76.80       80.77      4.11 o 
   2  -5   4       16.72       21.91      1.24 o 
   3  -5   4        4.40        2.48      0.94 o 
   4  -5   4      149.28      134.10      2.70 o 
   5  -5   4        1.45        1.70      0.65 o 
   6  -5   4        1.32        4.10      1.19 o 
   7  -5   4       10.02       12.46      1.89 o 
  -6  -4   4        0.96        1.78      2.20 o 
  -5  -4   4       31.77       28.87      4.25 o 
  -4  -4   4       19.88       22.99      3.46 o 
  -3  -4   4        1.35        0.92      0.44 o 
  -2  -4   4        2.40        2.09      0.41 o 
  -1  -4   4       80.98       71.29      1.34 o 
   0  -4   4      480.09      536.61      5.93 o 
   1  -4   4      452.37      448.43      6.50 o 
   2  -4   4       59.56       54.66      0.96 o 
   3  -4   4        0.59        0.48      0.34 o 
   4  -4   4        8.50       10.78      1.12 o 
   5  -4   4        4.93        5.51      1.16 o 
   6  -4   4        0.11       -0.43      1.31 o 
   7  -4   4       46.09       57.79      3.28 o 
  -7  -3   4        0.98        1.67      1.65 o 
  -6  -3   4       10.26       13.62      3.07 o 
  -5  -3   4        6.97        4.50      2.03 o 
  -4  -3   4        0.67        0.58      0.51 o 
  -3  -3   4        4.44        3.28      0.47 o 
  -2  -3   4        0.05        0.18      0.18 o 
  -1  -3   4     1153.98     1289.40     10.80 o 
   0  -3   4      415.88      444.33      3.73 o 
   1  -3   4       60.80       64.80      0.82 o 
   2  -3   4        5.35        9.03      0.75 o 
   3  -3   4        8.56       12.41      0.85 o 
   4  -3   4       43.16       51.43      1.41 o 
   5  -3   4        3.71        4.02      0.77 o 
   6  -3   4       15.66       13.44      1.55 o 
  -7  -2   4        0.61        1.66      1.63 o 
  -6  -2   4       13.94       18.63      3.21 o 
  -5  -2   4        4.53        6.39      1.08 o 
  -4  -2   4        0.21        0.47      0.91 o 
  -3  -2   4       23.97       21.81      0.88 o 
  -2  -2   4       18.46       18.65      0.52 o 
  -1  -2   4     1461.32     1553.97     11.10 o 
   0  -2   4      393.71      412.95      3.90 o 
   1  -2   4       96.45       90.77      2.77 o 
   2  -2   4     1225.15     1296.40      9.85 o 
   3  -2   4        9.40       13.17      0.54 o 
   4  -2   4        0.00        0.53      0.35 o 
   5  -2   4        6.96        6.47      0.94 o 
   6  -2   4        0.40       -0.09      1.56 o 
  -7  -1   4        5.21        4.96      1.69 o 
  -6  -1   4       52.15       55.83      3.30 o 
  -5  -1   4      163.78      149.11      4.13 o 
  -4  -1   4        0.60        0.23      0.42 o 
  -3  -1   4       95.38      101.40      1.37 o 
  -2  -1   4      474.68      499.88      4.05 o 
  -1  -1   4      119.21      120.01      1.28 o 
   0  -1   4       20.29       19.77      0.66 o 
   1  -1   4      203.30      211.56      2.58 o 
   2  -1   4      517.62      511.33      4.63 o 
   3  -1   4      303.07      316.04      3.06 o 
   4  -1   4        0.00       -0.03      0.35 o 
   5  -1   4        0.02        0.11      0.93 o 
   6  -1   4       67.92       66.94      5.39 o 
   7  -1   4        1.07        1.11      2.55 o 
  -8   0   4        0.42       -1.29      1.57 o 
  -7   0   4        1.90        1.08      1.00 o 
  -6   0   4      118.46      101.60      3.12 o 
  -5   0   4        1.22        0.83      0.57 o 
  -4   0   4       36.40       39.81      2.62 o 
  -3   0   4      101.80      107.91      1.55 o 
  -2   0   4      343.23      355.71      3.24 o 
  -1   0   4       12.49       15.03      0.60 o 
   0   0   4       62.15       57.86      1.11 o 
   1   0   4       78.00       71.64      1.19 o 
   2   0   4      184.02      195.30      2.56 o 
   3   0   4       60.09       61.45      1.30 o 
   4   0   4       18.52       19.28      1.56 o 
   5   0   4       47.00       51.10      3.62 o 
   6   0   4       10.35        5.73      2.33 o 
   7   0   4        0.57        2.23      2.70 o 
  -8   1   4        0.07       -0.99      1.46 o 
  -7   1   4        2.92        6.45      1.28 o 
  -6   1   4        1.31        0.67      0.86 o 
  -5   1   4        5.22        5.69      0.87 o 
  -4   1   4      141.38      144.46      2.81 o 
  -3   1   4      638.46      685.28      5.47 o 
  -2   1   4      193.53      211.12      2.33 o 
  -1   1   4       13.08       11.17      0.60 o 
   0   1   4       68.50       69.74      1.33 o 
   1   1   4      215.48      210.77      2.55 o 
   2   1   4       12.55       13.56      0.69 o 
   3   1   4       15.00       15.16      0.89 o 
   4   1   4       77.61       75.00      2.38 o 
   5   1   4       36.98       39.02      3.95 o 
   6   1   4        0.27        0.48      2.13 o 
   7   1   4        0.02        0.35      2.57 o 
  -8   2   4        0.02       -0.17      1.50 o 
  -7   2   4        0.23       -0.21      1.21 o 
  -6   2   4        3.63        4.09      1.72 o 
  -5   2   4       14.02       19.61      1.29 o 
  -4   2   4        3.29        4.70      0.54 o 
  -3   2   4      109.16      107.99      1.88 o 
  -2   2   4        0.09        0.35      0.27 o 
  -1   2   4      131.09      129.57      1.80 o 
   0   2   4       27.62       25.92      0.98 o 
   1   2   4      317.70      343.35      4.19 o 
   2   2   4       74.09       74.03      2.13 o 
   3   2   4       28.65       29.52      2.91 o 
   4   2   4       26.47       23.34      1.72 o 
   5   2   4        7.21        5.90      1.65 o 
   6   2   4        0.01        0.45      1.50 o 
  -8   3   4        6.78        4.39      1.93 o 
  -7   3   4        0.50        0.23      1.17 o 
  -6   3   4        2.12        3.49      1.54 o 
  -5   3   4        1.81        0.96      0.80 o 
  -4   3   4        5.60        6.88      0.84 o 
  -3   3   4       10.53       11.33      0.82 o 
  -2   3   4       54.91       53.18      1.17 o 
  -1   3   4      440.88      450.24      5.04 o 
   0   3   4      396.62      401.04      6.08 o 
   1   3   4        0.30        0.55      0.41 o 
   2   3   4      129.92      126.92      2.52 o 
   3   3   4        7.92        6.10      0.78 o 
   4   3   4        1.82        1.06      1.11 o 
   5   3   4        4.37        4.68      2.51 o 
   6   3   4        1.06        3.36      2.98 o 
  -8   4   4        0.39        1.94      1.96 o 
  -7   4   4        2.70        3.54      1.78 o 
  -6   4   4        0.36        1.48      0.94 o 
  -5   4   4        2.50        2.70      0.96 o 
  -4   4   4       14.00       13.19      1.92 o 
  -3   4   4      123.51      126.30      2.51 o 
  -2   4   4      174.71      163.56      2.54 o 
  -1   4   4       16.20       17.35      0.84 o 
   0   4   4        4.75        6.82      0.83 o 
   1   4   4       11.52       10.56      1.49 o 
   2   4   4       40.09       37.26      3.34 o 
   3   4   4       87.98       86.41      5.02 o 
   4   4   4        0.07        1.97      1.34 o 
   5   4   4        1.09        1.62      1.61 o 
  -7   5   4        3.79        5.22      1.47 o 
  -6   5   4        2.12        1.66      1.05 o 
  -5   5   4        5.65        4.87      0.93 o 
  -4   5   4       52.41       51.25      1.83 o 
  -3   5   4      111.85      106.54      3.08 o 
  -2   5   4        1.85        2.12      0.69 o 
  -1   5   4        8.54        7.76      0.80 o 
   0   5   4       15.59       19.16      1.10 o 
   1   5   4       16.85       18.38      0.99 o 
   2   5   4        1.31        0.51      0.87 o 
   3   5   4       11.61       14.01      2.54 o 
   4   5   4        0.00        1.49      1.54 o 
  -7   6   4       10.43       11.95      2.56 o 
  -6   6   4        4.80        4.19      1.38 o 
  -5   6   4       17.97       17.56      1.78 o 
  -4   6   4       21.74       19.44      2.01 o 
  -3   6   4        6.82        5.28      0.80 o 
  -2   6   4        9.65        6.55      0.97 o 
  -1   6   4        2.86        1.61      0.69 o 
   0   6   4       29.96       29.38      1.94 o 
   1   6   4        6.21        3.75      1.05 o 
   2   6   4        0.24        1.44      1.09 o 
   3   6   4        3.40        2.70      1.56 o 
  -6   7   4        0.78        1.51      1.40 o 
  -5   7   4        2.18        2.46      1.49 o 
  -4   7   4        8.20        7.80      1.73 o 
  -3   7   4        6.55        6.07      1.37 o 
  -2   7   4        5.59        4.47      0.91 o 
  -1   7   4       10.92        7.83      1.68 o 
   0   7   4        0.74        0.34      1.09 o 
   1   7   4        3.57        2.97      1.18 o 
   2   7   4        2.80        1.29      1.56 o 
  -5   8   4        2.21        1.56      1.76 o 
  -4   8   4        0.56       -0.81      1.24 o 
  -3   8   4        0.60       -1.04      1.04 o 
  -2   8   4       13.53       13.44      2.05 o 
  -1   8   4       11.68       15.01      3.34 o 
   0   8   4        0.57       -0.50      2.10 o 
   1 -10   5        0.89       -0.89      1.42 o 
   2 -10   5        0.05        2.77      1.57 o 
   3 -10   5        0.01       -1.50      1.82 o 
  -1  -9   5       72.60       91.81      5.83 o 
   0  -9   5        1.61        2.04      0.88 o 
   1  -9   5        2.98        3.73      0.88 o 
   2  -9   5        0.38        0.43      0.78 o 
   3  -9   5        0.00        0.76      0.76 o 
   4  -9   5        4.20        3.37      1.06 o 
   5  -9   5        0.08        0.15      0.97 o 
  -3  -8   5        9.47        7.11      2.08 o 
  -1  -8   5        4.07        2.39      1.38 o 
   0  -8   5        0.02       -0.53      0.54 o 
   1  -8   5       13.71       13.28      1.07 o 
   2  -8   5      103.49      108.62      3.11 o 
   3  -8   5       12.96       11.44      1.16 o 
   4  -8   5        0.64       -0.08      0.72 o 
   5  -8   5        1.02        1.34      0.64 o 
   6  -8   5        2.04        3.46      0.96 o 
  -4  -7   5        0.10       -1.53      2.10 o 
  -3  -7   5        3.85        5.15      2.44 o 
  -2  -7   5        6.30        6.89      1.66 o 
  -1  -7   5        1.21        0.23      0.76 o 
   0  -7   5       23.82       22.39      1.61 o 
   1  -7   5      148.47      137.13      2.85 o 
   2  -7   5        4.25        4.91      0.76 o 
   3  -7   5        0.07        0.41      0.61 o 
   4  -7   5        7.21        6.60      0.75 o 
   5  -7   5        0.09        1.00      0.63 o 
   6  -7   5        4.04        2.47      1.33 o 
   7  -7   5        0.13        0.14      1.25 o 
  -5  -6   5        0.06        0.22      2.37 o 
  -4  -6   5       40.42       41.89      5.13 o 
  -3  -6   5       87.22       86.64      5.79 o 
  -2  -6   5        9.69       10.55      0.84 o 
  -1  -6   5        0.82        0.75      0.56 o 
   0  -6   5        9.23       11.55      1.02 o 
   1  -6   5       38.08       43.50      1.46 o 
   2  -6   5        7.84        7.60      0.92 o 
   3  -6   5       32.03       32.59      1.04 o 
   4  -6   5       30.55       26.72      1.91 o 
   5  -6   5       55.41       45.24      1.66 o 
   6  -6   5        1.06        1.16      1.08 o 
   7  -6   5        0.56        1.55      1.35 o 
  -6  -5   5        0.00        0.79      1.89 o 
  -5  -5   5        0.43       -0.07      2.13 o 
  -4  -5   5       18.15       20.09      3.55 o 
  -3  -5   5       53.07       53.14      1.49 o 
  -2  -5   5        2.57        3.62      0.57 o 
  -1  -5   5        0.60        1.57      0.39 o 
   0  -5   5      129.48      139.20      1.97 o 
   1  -5   5      183.87      189.26      3.82 o 
   2  -5   5       27.04       31.63      1.84 o 
   3  -5   5       22.08       23.04      1.09 o 
   4  -5   5        2.29        2.83      0.64 o 
   5  -5   5       33.66       36.49      1.68 o 
   6  -5   5        9.99       12.00      2.35 o 
   7  -5   5        0.00        0.78      1.25 o 
  -6  -4   5        0.35        1.51      1.52 o 
  -5  -4   5       24.48       27.95      2.80 o 
  -4  -4   5      232.22      234.42      3.64 o 
  -3  -4   5       97.30       88.09      1.96 o 
  -2  -4   5        1.35        1.05      0.51 o 
  -1  -4   5      268.58      299.13      3.28 o 
   0  -4   5       19.26       21.44      1.04 o 
   1  -4   5      452.62      455.00      4.58 o 
   2  -4   5       47.90       50.87      1.06 o 
   3  -4   5        9.98       13.78      1.10 o 
   4  -4   5        0.16        1.54      0.63 o 
   5  -4   5        0.57        0.09      0.69 o 
   6  -4   5        1.73        2.80      1.13 o 
   7  -4   5        7.40        7.10      2.25 o 
  -7  -3   5        0.24       -1.27      1.50 o 
  -6  -3   5       12.41       17.71      2.37 o 
  -5  -3   5       25.62       24.44      1.47 o 
  -4  -3   5       89.08       86.81      3.93 o 
  -3  -3   5        9.42       12.35      0.74 o 
  -2  -3   5      302.85      316.34      2.88 o 
  -1  -3   5       11.64        5.39      0.31 o 
   0  -3   5      455.46      509.39      4.30 o 
   1  -3   5       72.48       72.37      1.03 o 
   2  -3   5      112.32      103.45      1.74 o 
   3  -3   5       60.34       65.05      1.92 o 
   4  -3   5       35.32       43.19      1.55 o 
   5  -3   5        6.45        7.87      0.90 o 
   6  -3   5        2.84        2.90      1.28 o 
  -7  -2   5        0.28        1.92      1.61 o 
  -6  -2   5       23.97       22.02      3.53 o 
  -5  -2   5       11.24       12.41      1.11 o 
  -4  -2   5       20.74       19.96      1.18 o 
  -3  -2   5      562.78      543.79      5.78 o 
  -2  -2   5        1.43        1.55      0.26 o 
  -1  -2   5       35.60       32.28      0.65 o 
   0  -2   5       35.69       33.70      0.66 o 
   1  -2   5       40.58       37.58      1.09 o 
   2  -2   5      150.96      157.46      1.87 o 
   3  -2   5      129.49      135.84      1.79 o 
   4  -2   5        3.77        3.31      0.64 o 
   5  -2   5        3.92        5.32      1.26 o 
   6  -2   5        1.49        2.49      1.86 o 
  -7  -1   5        2.18        0.81      1.03 o 
  -6  -1   5        1.35        0.55      0.68 o 
  -5  -1   5        8.33        9.25      0.99 o 
  -4  -1   5      114.86      112.40      2.51 o 
  -3  -1   5       67.34       67.15      1.31 o 
  -2  -1   5      130.78      124.21      1.48 o 
  -1  -1   5       47.93       47.53      0.84 o 
   0  -1   5      162.00      153.12      1.78 o 
   1  -1   5      122.44      128.01      1.60 o 
   2  -1   5       20.41       32.06      0.80 o 
   3  -1   5       28.21       28.96      0.80 o 
   4  -1   5        0.12       -0.45      0.63 o 
   5  -1   5       14.30       16.96      2.01 o 
   6  -1   5        5.31        6.50      1.67 o 
   7  -1   5        0.35        0.04      2.54 o 
  -8   0   5       47.42       57.17      6.02 o 
  -7   0   5       12.41       10.36      1.49 o 
  -6   0   5        1.40        0.78      0.69 o 
  -5   0   5        0.85        0.75      0.58 o 
  -4   0   5        0.45        1.71      0.54 o 
  -3   0   5      201.00      211.00      2.84 o 
  -2   0   5        7.04        6.89      0.42 o 
  -1   0   5       34.34       38.37      1.07 o 
   0   0   5        0.34       -0.16      0.27 o 
   1   0   5      268.11      268.94      3.07 o 
   2   0   5       28.05       25.26      1.25 o 
   3   0   5        3.05        1.69      0.50 o 
   4   0   5        0.05        0.44      0.62 o 
   5   0   5       58.26       63.03      5.74 o 
   6   0   5        6.85        2.00      2.82 o 
   7   0   5        0.11       -2.35      2.35 o 
  -8   1   5       22.10       28.33      3.80 o 
  -7   1   5        0.49        0.81      0.97 o 
  -6   1   5        5.62        4.84      0.90 o 
  -5   1   5       20.17       26.20      2.06 o 
  -4   1   5       34.62       33.55      3.04 o 
  -3   1   5        3.60        6.54      0.54 o 
  -2   1   5       31.17       30.23      0.85 o 
  -1   1   5        7.07        4.90      0.44 o 
   0   1   5        4.66        5.09      0.64 o 
   1   1   5       57.61       60.21      1.24 o 
   2   1   5      119.11      114.63      2.54 o 
   3   1   5      142.45      151.10      2.63 o 
   4   1   5       15.68       17.15      1.23 o 
   5   1   5        0.99        1.01      0.92 o 
   6   1   5        0.99       -1.58      2.16 o 
  -8   2   5        5.15        4.33      2.00 o 
  -7   2   5        0.99        0.64      1.31 o 
  -6   2   5        0.02        1.30      0.83 o 
  -5   2   5       22.90       26.85      2.16 o 
  -4   2   5        3.62        2.78      0.51 o 
  -3   2   5       19.06       23.39      0.92 o 
  -2   2   5        4.70        4.01      0.45 o 
  -1   2   5      181.44      188.86      2.45 o 
   0   2   5       96.10       98.02      1.84 o 
   1   2   5      118.03      112.20      2.06 o 
   2   2   5        0.90        0.95      0.51 o 
   3   2   5      110.80      105.47      4.39 o 
   4   2   5        4.96        6.76      1.76 o 
   5   2   5        0.85        0.80      0.93 o 
   6   2   5        0.01       -1.28      2.33 o 
  -8   3   5        0.00        1.10      1.52 o 
  -7   3   5        0.00        0.24      1.23 o 
  -6   3   5        5.09        5.63      1.75 o 
  -5   3   5        1.17        0.27      0.78 o 
  -4   3   5       15.14       14.93      1.25 o 
  -3   3   5      353.32      355.99      4.50 o 
  -2   3   5      213.44      211.27      3.03 o 
  -1   3   5      162.07      148.06      2.35 o 
   0   3   5       28.35       30.14      1.30 o 
   1   3   5        4.71        4.43      0.69 o 
   2   3   5       66.67       70.15      2.34 o 
   3   3   5        0.51        1.18      0.66 o 
   4   3   5        3.91        4.79      1.00 o 
   5   3   5        0.53        0.39      1.43 o 
  -7   4   5        1.67       -0.17      1.34 o 
  -6   4   5        5.07        3.41      1.15 o 
  -5   4   5        2.55        2.81      0.97 o 
  -4   4   5      145.02      158.35      3.50 o 
  -3   4   5        7.92        7.74      0.78 o 
  -2   4   5      231.76      223.66      3.26 o 
  -1   4   5       14.30       14.22      1.05 o 
   0   4   5        8.79        7.67      0.82 o 
   1   4   5       14.90       17.22      1.14 o 
   2   4   5       30.36       33.83      1.52 o 
   3   4   5        4.21        4.15      1.06 o 
   4   4   5        1.31        1.95      2.86 o 
  -7   5   5        0.96        1.50      1.23 o 
  -6   5   5        0.11        0.60      1.05 o 
  -5   5   5        0.34        2.10      1.07 o 
  -4   5   5       11.49       11.01      1.18 o 
  -3   5   5        2.65        1.45      0.61 o 
  -2   5   5       20.13       18.98      1.44 o 
  -1   5   5        3.77        2.65      0.69 o 
   0   5   5        0.25        0.45      0.62 o 
   1   5   5        9.68        5.83      0.84 o 
   2   5   5        2.72        2.49      0.69 o 
   3   5   5        1.18        0.19      1.39 o 
   4   5   5        3.74        3.40      2.83 o 
  -6   6   5        4.35        5.02      1.42 o 
  -5   6   5        0.00       -0.71      0.71 o 
  -4   6   5        2.80        4.40      1.01 o 
  -3   6   5        0.00       -0.69      0.69 o 
  -2   6   5        1.98        2.11      1.01 o 
  -1   6   5        1.92        1.80      0.77 o 
   0   6   5       15.67       20.48      1.40 o 
   1   6   5        0.06        1.03      1.00 o 
   2   6   5        1.72        1.02      1.18 o 
   3   6   5       17.39       20.02      4.11 o 
  -6   7   5        0.21       -1.09      1.09 o 
  -5   7   5        0.65        1.64      0.99 o 
  -4   7   5        0.01       -0.38      1.05 o 
  -3   7   5        0.54        0.19      0.87 o 
  -2   7   5        0.90        1.48      0.87 o 
  -1   7   5        0.05       -0.60      0.71 o 
   0   7   5        0.18       -0.12      1.26 o 
   1   7   5        0.84       -1.05      1.13 o 
  -4   8   5        1.61        0.61      1.18 o 
  -3   8   5        0.67        1.56      0.98 o 
  -2   8   5        0.49        1.18      1.43 o 
  -1   8   5        0.67        1.06      2.13 o 
   1 -10   6        4.87        5.45      1.88 o 
   2 -10   6        0.16        0.55      1.16 o 
   3 -10   6        0.31       -1.01      1.07 o 
  -1  -9   6        0.01        1.02      1.54 o 
   0  -9   6        1.35        3.40      0.92 o 
   1  -9   6        3.59        1.93      0.81 o 
   2  -9   6        8.41        8.05      1.10 o 
   3  -9   6        0.71        1.43      0.83 o 
   4  -9   6        0.15       -0.39      0.83 o 
   5  -9   6        0.32        0.29      1.11 o 
  -3  -8   6        1.30        2.27      1.90 o 
  -1  -8   6       24.50       30.92      2.98 o 
   0  -8   6       17.47       16.51      1.05 o 
   1  -8   6        7.80        5.61      0.87 o 
   2  -8   6        3.88        1.40      0.67 o 
   3  -8   6        2.57        3.25      1.06 o 
   4  -8   6        1.72        1.09      0.81 o 
   5  -8   6        1.56        0.97      0.93 o 
   6  -8   6        1.25        2.08      1.02 o 
  -4  -7   6        6.43        4.05      1.73 o 
  -3  -7   6       31.96       34.04      3.04 o 
  -2  -7   6        2.12        2.64      1.54 o 
  -1  -7   6        0.28        0.41      0.63 o 
   0  -7   6        2.09        1.78      0.63 o 
   1  -7   6       30.82       31.94      1.45 o 
   2  -7   6      144.02      143.93      3.04 o 
   3  -7   6        6.45        8.56      0.98 o 
   4  -7   6        6.22        5.27      0.64 o 
   5  -7   6        6.43        4.72      0.83 o 
   6  -7   6       12.26       18.02      2.27 o 
  -5  -6   6        0.29       -0.98      1.47 o 
  -4  -6   6        0.08        0.03      1.34 o 
  -3  -6   6        6.58        5.25      2.34 o 
  -2  -6   6        6.62        4.55      1.11 o 
  -1  -6   6        2.01        0.64      0.49 o 
   0  -6   6        3.04        4.02      0.62 o 
   1  -6   6       93.18       89.43      5.91 o 
   2  -6   6      107.82      109.71      3.44 o 
   3  -6   6       27.57       24.89      2.55 o 
   4  -6   6       66.14       68.26      1.97 o 
   5  -6   6        5.34        2.75      0.80 o 
   6  -6   6        0.35       -0.98      0.98 o 
   7  -6   6        0.84       -1.24      1.28 o 
  -6  -5   6        4.68        2.29      1.65 o 
  -5  -5   6       23.80       23.68      2.91 o 
  -4  -5   6        4.59        4.72      0.95 o 
  -3  -5   6       42.28       41.87      2.75 o 
  -2  -5   6       16.12       18.14      1.18 o 
  -1  -5   6        3.32        5.54      0.64 o 
   0  -5   6       74.13       76.50      1.37 o 
   1  -5   6       42.15       39.66      1.34 o 
   2  -5   6        2.73        1.97      0.61 o 
   3  -5   6       36.36       43.53      1.99 o 
   4  -5   6       21.91       15.05      1.36 o 
   5  -5   6        1.82        0.81      0.71 o 
   6  -5   6        0.92        1.74      1.10 o 
   7  -5   6        2.29        2.67      1.47 o 
  -6  -4   6        2.48        2.36      1.49 o 
  -5  -4   6       20.34       21.22      1.70 o 
  -4  -4   6        0.39        0.21      0.53 o 
  -3  -4   6        5.19        3.94      0.59 o 
  -2  -4   6       46.07       44.85      1.09 o 
  -1  -4   6      138.09      150.65      1.69 o 
   0  -4   6        1.08        1.56      0.27 o 
   1  -4   6      599.67      571.83      8.15 o 
   2  -4   6       27.28       21.59      0.90 o 
   3  -4   6        0.32        0.17      0.42 o 
   4  -4   6        0.37        0.30      0.52 o 
   5  -4   6        0.90        0.86      0.77 o 
   6  -4   6        0.63       -0.30      0.94 o 
   7  -4   6        3.42        3.93      2.22 o 
  -7  -3   6        1.09       -0.22      1.58 o 
  -6  -3   6        0.52        0.17      0.91 o 
  -5  -3   6       12.46       11.55      1.23 o 
  -4  -3   6        8.77        9.58      0.97 o 
  -3  -3   6      149.50      150.72      2.60 o 
  -2  -3   6      566.19      572.67      4.78 o 
  -1  -3   6      313.61      346.18      3.21 o 
   0  -3   6       56.76       59.49      0.94 o 
   1  -3   6       42.18       45.03      1.28 o 
   2  -3   6        8.75       10.07      0.81 o 
   3  -3   6       14.32       14.22      1.15 o 
   4  -3   6       27.05       31.94      1.69 o 
   5  -3   6        0.05        0.87      0.68 o 
   6  -3   6        1.58        0.88      1.26 o 
   7  -3   6        3.28        3.88      2.37 o 
  -7  -2   6       12.62       18.53      2.72 o 
  -6  -2   6        0.71        0.10      0.72 o 
  -5  -2   6        5.63        8.35      1.86 o 
  -4  -2   6      462.05      446.77      6.44 o 
  -3  -2   6       10.40       11.14      0.74 o 
  -2  -2   6        6.30        4.37      0.37 o 
  -1  -2   6      141.62      145.52      1.64 o 
   0  -2   6       53.46       57.45      1.53 o 
   1  -2   6       18.53       18.03      0.82 o 
   2  -2   6       63.86       72.31      1.40 o 
   3  -2   6        1.15        1.06      0.45 o 
   4  -2   6        0.62        0.87      0.59 o 
   5  -2   6        1.09        0.04      1.06 o 
   6  -2   6        0.00        0.46      1.79 o 
   7  -2   6        5.11        9.85      2.74 o 
  -7  -1   6        7.48        9.18      2.22 o 
  -6  -1   6       18.45       14.22      1.32 o 
  -5  -1   6       49.11       42.21      2.67 o 
  -4  -1   6      251.27      246.43      5.59 o 
  -3  -1   6       92.86       89.88      1.65 o 
  -2  -1   6       19.90       21.03      0.71 o 
  -1  -1   6       13.64       13.94      0.65 o 
   0  -1   6      129.55      115.20      1.64 o 
   1  -1   6       26.49       25.89      0.78 o 
   2  -1   6       58.19       55.52      1.21 o 
   3  -1   6        0.33        1.12      0.51 o 
   4  -1   6        2.27        3.19      0.89 o 
   5  -1   6       15.19       16.32      1.95 o 
   6  -1   6        0.02        1.03      1.32 o 
  -7   0   6       10.90       11.88      1.99 o 
  -6   0   6        0.93        0.36      0.70 o 
  -5   0   6       15.11       17.73      1.28 o 
  -4   0   6        0.56        1.07      0.52 o 
  -3   0   6       12.79       14.45      0.79 o 
  -2   0   6       99.76       97.88      1.51 o 
  -1   0   6      285.33      276.75      3.19 o 
   0   0   6       68.26       70.19      1.21 o 
   1   0   6       14.71       16.69      0.77 o 
   2   0   6        0.63        0.60      0.38 o 
   3   0   6      312.88      311.75      4.78 o 
   4   0   6       18.65       18.69      2.58 o 
   5   0   6        1.78        1.39      1.26 o 
   6   0   6        1.90        0.69      1.51 o 
  -8   1   6       10.32       11.59      2.63 o 
  -7   1   6        2.14        0.80      1.06 o 
  -6   1   6        1.47        0.80      0.76 o 
  -5   1   6        9.62        6.69      1.47 o 
  -4   1   6       12.40       15.19      1.14 o 
  -3   1   6        0.07        0.64      0.44 o 
  -2   1   6       79.64       79.27      1.39 o 
  -1   1   6        5.85        4.88      0.47 o 
   0   1   6      191.98      197.50      3.57 o 
   1   1   6       22.84       23.06      0.93 o 
   2   1   6      632.31      630.67      7.18 o 
   3   1   6       12.58       13.38      1.25 o 
   4   1   6        5.07        3.29      0.84 o 
   5   1   6        2.50        1.43      2.06 o 
   6   1   6        0.12        0.11      1.30 o 
  -8   2   6        1.35        1.80      1.90 o 
  -7   2   6        1.15        1.28      1.67 o 
  -6   2   6        9.81       10.86      1.69 o 
  -5   2   6        1.55        3.24      0.88 o 
  -4   2   6        1.06        2.50      0.57 o 
  -3   2   6        1.18        1.22      0.52 o 
  -2   2   6      194.51      196.62      2.93 o 
  -1   2   6       61.10       61.80      1.95 o 
   0   2   6        1.88        2.14      0.91 o 
   1   2   6       14.61       11.54      1.11 o 
   2   2   6      185.67      179.15      3.37 o 
   3   2   6       13.08       13.74      1.77 o 
   4   2   6        0.78        1.24      0.90 o 
   5   2   6        0.13        0.46      2.20 o 
  -7   3   6        1.22       -0.86      1.53 o 
  -6   3   6        4.89        3.17      1.50 o 
  -5   3   6        0.28       -0.54      0.94 o 
  -4   3   6       19.40       20.32      2.89 o 
  -3   3   6      129.92      130.42      2.66 o 
  -2   3   6      154.72      145.25      2.50 o 
  -1   3   6        0.20        0.39      0.45 o 
   0   3   6       20.32       21.93      1.26 o 
   1   3   6       18.69       16.44      1.62 o 
   2   3   6       13.15       12.69      1.06 o 
   3   3   6        2.89        3.77      0.87 o 
   4   3   6        0.70        0.64      0.89 o 
   5   3   6        2.09        2.34      2.58 o 
  -7   4   6        0.57        0.45      1.43 o 
  -6   4   6        0.47       -0.09      1.27 o 
  -5   4   6        7.44        8.28      1.48 o 
  -4   4   6       39.95       42.98      2.25 o 
  -3   4   6      580.70      572.59      7.48 o 
  -2   4   6        0.80        2.12      0.59 o 
  -1   4   6        4.84        4.37      0.76 o 
   0   4   6        0.02       -0.19      0.56 o 
   1   4   6        7.84        6.44      1.08 o 
   2   4   6        2.11        2.14      0.74 o 
   3   4   6        0.31        0.28      0.76 o 
   4   4   6        0.13        0.04      1.57 o 
  -7   5   6       16.04       27.10      3.82 o 
  -6   5   6        0.39        0.16      1.07 o 
  -5   5   6        0.09       -1.01      1.01 o 
  -4   5   6        7.14        8.37      1.16 o 
  -3   5   6        2.59        1.72      0.77 o 
  -2   5   6        0.41        0.30      0.81 o 
  -1   5   6        2.84        2.97      0.77 o 
   0   5   6       16.06       12.88      1.14 o 
   1   5   6       15.00       17.82      1.30 o 
   2   5   6        0.45        0.35      0.73 o 
   3   5   6        0.01        0.35      1.46 o 
  -6   6   6        1.12        1.19      1.20 o 
  -5   6   6        2.66        1.59      0.98 o 
  -4   6   6        2.42        2.53      1.01 o 
  -3   6   6        3.17        2.94      1.17 o 
  -2   6   6        1.65        2.52      1.15 o 
  -1   6   6        1.01       -0.05      0.96 o 
   0   6   6        1.71        2.87      0.86 o 
   1   6   6        1.21       -0.41      0.66 o 
   2   6   6        0.00       -1.39      1.39 o 
  -5   7   6        0.28        1.59      1.05 o 
  -4   7   6        0.02        1.84      1.30 o 
  -3   7   6        0.78        1.01      1.19 o 
  -2   7   6        2.53        4.10      1.33 o 
  -1   7   6        0.13       -0.87      1.31 o 
   0   7   6        0.91        0.01      1.35 o 
   1 -10   7       12.37       11.97      1.79 o 
   2 -10   7        0.46        1.92      1.72 o 
   3 -10   7        0.00        1.45      1.52 o 
  -1  -9   7        3.48        3.31      2.16 o 
   0  -9   7        3.32        3.91      0.97 o 
   1  -9   7        3.76        2.13      0.86 o 
   2  -9   7        0.27        0.06      0.72 o 
   3  -9   7        2.18        2.02      0.88 o 
   4  -9   7        0.32        1.75      1.15 o 
   5  -9   7        0.00        0.60      1.15 o 
  -3  -8   7       22.68       26.05      4.01 o 
  -1  -8   7        0.09        0.53      0.79 o 
   0  -8   7        5.58        4.90      0.77 o 
   1  -8   7       28.61       30.00      1.55 o 
   2  -8   7        0.26        0.08      0.87 o 
   3  -8   7        1.63        0.18      0.71 o 
   4  -8   7        0.10        0.54      0.80 o 
   5  -8   7        0.08       -0.85      0.85 o 
  -4  -7   7        1.02       -0.56      1.59 o 
  -3  -7   7        6.64        5.55      1.75 o 
  -2  -7   7        2.82        0.17      0.80 o 
  -1  -7   7        3.42        2.96      0.80 o 
   0  -7   7        1.34        2.42      0.62 o 
   1  -7   7        2.16        3.26      0.79 o 
   2  -7   7        0.17        0.57      0.98 o 
   3  -7   7        2.08        1.22      0.81 o 
   4  -7   7        3.29        2.41      0.91 o 
   5  -7   7        0.24       -0.18      0.73 o 
   6  -7   7        0.21       -0.09      0.93 o 
  -5  -6   7        3.21        4.46      1.89 o 
  -4  -6   7       23.11       20.94      3.66 o 
  -3  -6   7       17.11       17.45      1.81 o 
  -2  -6   7       16.34       12.93      1.06 o 
  -1  -6   7        8.77       12.19      1.11 o 
   0  -6   7        3.79        2.52      0.61 o 
   1  -6   7        5.42        7.44      0.90 o 
   2  -6   7        3.49        3.17      1.22 o 
   3  -6   7       13.50       15.10      1.80 o 
   4  -6   7        5.08        7.22      0.86 o 
   5  -6   7        2.26        0.66      0.75 o 
   6  -6   7        8.59        7.14      3.05 o 
  -5  -5   7        5.79        3.18      1.05 o 
  -4  -5   7        2.43        3.34      0.72 o 
  -3  -5   7        2.43        2.10      0.84 o 
  -2  -5   7        8.46       10.48      0.71 o 
  -1  -5   7       31.08       37.20      2.21 o 
   0  -5   7       21.08       20.89      1.66 o 
   1  -5   7       82.98       80.16      1.98 o 
   2  -5   7      714.51      685.15     13.40 o 
   3  -5   7        6.48        4.46      0.80 o 
   4  -5   7       11.06       11.77      1.06 o 
   5  -5   7        0.00       -0.39      0.73 o 
   6  -5   7        0.96        0.17      1.08 o 
   7  -5   7        0.50        1.58      2.02 o 
  -6  -4   7        1.05       -0.61      1.62 o 
  -5  -4   7       16.18       15.65      1.34 o 
  -4  -4   7        3.03        2.69      0.66 o 
  -3  -4   7        0.20       -0.14      0.47 o 
  -2  -4   7       10.09       10.23      0.77 o 
  -1  -4   7       46.69       45.33      1.15 o 
   0  -4   7        9.94        9.38      0.92 o 
   1  -4   7      150.95      156.65      2.89 o 
   2  -4   7      187.03      188.38      2.77 o 
   3  -4   7       10.63       11.91      1.25 o 
   4  -4   7        0.01        0.00      0.55 o 
   5  -4   7        1.90        1.94      0.82 o 
   6  -4   7        1.85       -0.41      1.62 o 
   7  -4   7        0.07        0.09      2.04 o 
  -6  -3   7        2.42        1.74      0.91 o 
  -5  -3   7        3.48        2.42      0.77 o 
  -4  -3   7        4.09        3.59      0.75 o 
  -3  -3   7      239.15      223.54      3.86 o 
  -2  -3   7      185.37      182.41      2.26 o 
  -1  -3   7        4.81        4.82      0.45 o 
   0  -3   7       25.24       26.38      1.50 o 
   1  -3   7        1.01        1.50      0.58 o 
   2  -3   7        1.58        1.67      0.52 o 
   3  -3   7        0.65        0.55      0.52 o 
   4  -3   7        3.21        6.56      1.02 o 
   5  -3   7        5.74        7.40      1.76 o 
   6  -3   7        0.41        1.40      1.42 o 
   7  -3   7        0.96        2.74      2.63 o 
  -7  -2   7        8.47       10.02      2.23 o 
  -6  -2   7        0.08       -0.54      0.73 o 
  -5  -2   7       32.51       35.29      2.49 o 
  -4  -2   7       60.89       61.45      2.23 o 
  -3  -2   7      855.55      857.39      8.70 o 
  -2  -2   7       35.39       39.25      1.66 o 
  -1  -2   7       18.43       20.15      0.62 o 
   0  -2   7        1.83        2.33      0.36 o 
   1  -2   7       45.88       40.25      1.42 o 
   2  -2   7        3.99        2.45      0.51 o 
   3  -2   7        2.34        1.05      0.50 o 
   4  -2   7        0.38        0.77      0.80 o 
   5  -2   7        0.52        2.77      1.91 o 
   6  -2   7        1.00        3.35      2.13 o 
  -7  -1   7       13.36       13.44      1.47 o 
  -6  -1   7        5.67        4.52      1.11 o 
  -5  -1   7       21.77       17.17      1.34 o 
  -4  -1   7       57.89       58.01      2.50 o 
  -3  -1   7        0.57        0.48      0.36 o 
  -2  -1   7        0.08        0.13      0.31 o 
  -1  -1   7       29.96       31.17      0.97 o 
   0  -1   7       19.09       19.10      0.83 o 
   1  -1   7       10.57        9.91      0.56 o 
   2  -1   7        3.60        2.99      0.60 o 
   3  -1   7        0.47        0.38      0.73 o 
   4  -1   7       13.62       18.09      1.53 o 
   5  -1   7        0.30        0.90      1.22 o 
   6  -1   7        6.21        5.42      1.70 o 
  -7   0   7        5.01        3.17      1.08 o 
  -6   0   7        2.16        3.25      0.92 o 
  -5   0   7        7.67        5.29      1.02 o 
  -4   0   7        1.38        1.51      0.94 o 
  -3   0   7        0.51        0.02      0.53 o 
  -2   0   7       26.68       24.12      0.94 o 
  -1   0   7      120.34      113.51      2.07 o 
   0   0   7       51.85       52.27      1.14 o 
   1   0   7       10.33       12.71      0.86 o 
   2   0   7       17.94       17.29      1.65 o 
   3   0   7       41.95       42.46      2.07 o 
   4   0   7        3.80        3.31      0.99 o 
   5   0   7       14.58       13.02      1.89 o 
   6   0   7        4.04        1.31      1.49 o 
  -7   1   7        0.36        0.72      1.06 o 
  -6   1   7        4.66        5.65      1.03 o 
  -5   1   7        0.13       -0.13      0.63 o 
  -4   1   7        3.12        0.69      0.60 o 
  -3   1   7        5.55        6.79      0.85 o 
  -2   1   7      105.23       96.86      2.23 o 
  -1   1   7        0.06        0.23      0.36 o 
   0   1   7       47.98       52.89      1.14 o 
   1   1   7       15.58       17.22      1.63 o 
   2   1   7      211.40      211.28      5.74 o 
   3   1   7      250.12      246.58      7.07 o 
   4   1   7        1.36        1.84      1.35 o 
   5   1   7        0.32        0.77      2.44 o 
  -7   2   7        2.61        2.26      1.78 o 
  -6   2   7        1.57       -0.35      0.89 o 
  -5   2   7        0.92        0.69      1.06 o 
  -4   2   7        3.75        2.46      0.92 o 
  -3   2   7       56.01       53.44      1.58 o 
  -2   2   7        3.89        2.92      0.64 o 
  -1   2   7       22.23       23.92      1.42 o 
   0   2   7       40.63       42.60      1.91 o 
   1   2   7       23.11       25.87      1.43 o 
   2   2   7       46.93       50.05      3.31 o 
   3   2   7       12.50       15.24      1.30 o 
   4   2   7        0.01       -1.75      2.31 o 
   5   2   7        0.95        2.07      1.40 o 
  -7   3   7        2.74        3.58      1.88 o 
  -6   3   7        2.59        0.87      1.35 o 
  -5   3   7        0.04       -0.50      1.07 o 
  -4   3   7       38.51       42.46      2.41 o 
  -3   3   7       61.61       64.33      2.63 o 
  -2   3   7      140.55      146.49      4.66 o 
  -1   3   7       20.61       22.28      1.84 o 
   0   3   7      102.59      105.74      2.53 o 
   1   3   7        3.63        2.27      0.98 o 
   2   3   7        0.02       -0.06      0.67 o 
   3   3   7        1.43        0.03      0.79 o 
   4   3   7        0.90        3.26      1.35 o 
  -7   4   7        0.97        3.23      1.88 o 
  -6   4   7        1.80        0.55      1.51 o 
  -5   4   7        4.92        3.89      1.23 o 
  -4   4   7        0.00        0.11      0.72 o 
  -3   4   7        3.50        4.05      0.85 o 
  -2   4   7       18.47       17.11      1.46 o 
  -1   4   7        6.45        7.33      0.95 o 
   0   4   7        0.94        1.07      1.17 o 
   1   4   7       12.43        9.38      1.07 o 
   2   4   7        6.00        5.50      1.75 o 
   3   4   7        0.37        0.14      0.90 o 
  -6   5   7       11.37       16.20      2.12 o 
  -5   5   7       43.96       50.13      3.07 o 
  -4   5   7        4.75        4.54      1.14 o 
  -3   5   7       16.48       13.37      1.66 o 
  -2   5   7       38.66       38.44      6.54 o 
  -1   5   7        6.76        6.94      1.18 o 
   0   5   7        4.20        4.47      0.96 o 
   1   5   7        4.98        5.34      1.25 o 
   2   5   7        6.22        9.78      1.97 o 
  -5   6   7        4.49        3.08      1.11 o 
  -4   6   7        2.46        2.75      1.39 o 
  -3   6   7       16.13       18.90      3.64 o 
  -2   6   7        0.41       -0.34      1.02 o 
  -1   6   7        1.15        0.41      0.95 o 
   0   6   7        0.01        0.74      0.88 o 
   1   6   7        1.29        1.81      0.88 o 
  -4   7   7        2.34        2.31      1.58 o 
  -3   7   7       10.55        5.67      1.52 o 
  -2   7   7        1.38        2.28      1.34 o 
  -1   7   7        3.81        1.98      1.81 o 
  -1  -9   8        0.06       -1.02      1.28 o 
   0  -9   8        0.00       -0.36      0.72 o 
   1  -9   8        1.91        2.08      0.88 o 
   2  -9   8        5.04        4.99      1.10 o 
   3  -9   8       10.59       11.61      1.34 o 
   4  -9   8        0.92        0.48      1.17 o 
  -3  -8   8        6.61       10.76      3.32 o 
  -2  -8   8        6.11        7.25      2.33 o 
  -1  -8   8        0.83        0.65      0.88 o 
   0  -8   8        4.27        2.42      0.75 o 
   1  -8   8        1.12        1.84      0.74 o 
   2  -8   8        0.73        0.07      0.68 o 
   3  -8   8        1.94        1.33      0.80 o 
   4  -8   8        0.36        1.11      0.89 o 
   5  -8   8        0.44        1.11      1.01 o 
  -4  -7   8       71.37       97.86      5.74 o 
  -3  -7   8        2.47        2.23      1.15 o 
  -2  -7   8        4.87        5.21      1.05 o 
  -1  -7   8        0.18        0.69      0.51 o 
   0  -7   8        0.76        0.93      0.67 o 
   1  -7   8       10.19        9.94      1.13 o 
   2  -7   8        0.04        0.17      0.67 o 
   3  -7   8        0.19        0.53      0.74 o 
   4  -7   8        3.37        1.82      1.46 o 
   5  -7   8        0.16        0.05      0.78 o 
   6  -7   8       26.94       36.78      3.93 o 
  -5  -6   8       12.93       15.31      2.68 o 
  -4  -6   8       12.78       12.44      1.61 o 
  -3  -6   8        1.26        1.19      0.61 o 
  -2  -6   8       49.65       57.89      1.68 o 
  -1  -6   8        8.42        6.47      0.66 o 
   0  -6   8        2.18        4.22      0.81 o 
   1  -6   8       73.56       70.48      4.52 o 
   2  -6   8       29.16       28.39      4.15 o 
   3  -6   8        8.40        3.14      0.91 o 
   4  -6   8        0.33        1.34      0.72 o 
   5  -6   8        0.00       -0.03      0.73 o 
   6  -6   8        2.76        1.57      1.24 o 
  -5  -5   8        0.69        0.96      1.03 o 
  -4  -5   8       12.89       13.81      1.28 o 
  -3  -5   8        0.08        0.60      0.57 o 
  -2  -5   8       15.43       11.87      0.81 o 
  -1  -5   8       70.15       66.94      2.05 o 
   0  -5   8        0.04        0.24      0.47 o 
   1  -5   8      257.81      270.59      4.37 o 
   2  -5   8        0.66        0.06      0.62 o 
   3  -5   8       55.09       48.68      1.66 o 
   4  -5   8        0.94        1.22      0.67 o 
   5  -5   8        0.01       -0.72      0.92 o 
   6  -5   8        0.38        1.58      1.23 o 
  -6  -4   8        6.99        6.41      2.05 o 
  -5  -4   8        6.06        5.71      1.41 o 
  -4  -4   8        8.39        8.79      1.99 o 
  -3  -4   8        0.05       -0.07      0.49 o 
  -2  -4   8        0.12       -0.42      0.42 o 
  -1  -4   8       41.57       40.62      1.48 o 
   0  -4   8        2.70        3.43      0.82 o 
   1  -4   8      255.74      262.44      4.15 o 
   2  -4   8      102.98       95.67      2.56 o 
   3  -4   8        3.19        3.01      0.66 o 
   4  -4   8        0.15       -0.01      0.57 o 
   5  -4   8        0.74       -0.14      0.84 o 
   6  -4   8        1.20       -1.07      1.53 o 
  -6  -3   8        5.59        5.59      1.09 o 
  -5  -3   8        9.31       10.52      1.37 o 
  -4  -3   8      116.65      114.41      2.98 o 
  -3  -3   8        7.94        6.01      0.84 o 
  -2  -3   8        8.30        9.73      0.68 o 
  -1  -3   8       16.30       17.27      0.91 o 
   0  -3   8        1.84        2.88      0.59 o 
   1  -3   8       92.63       89.63      2.20 o 
   2  -3   8        0.00        0.91      0.52 o 
   3  -3   8        0.21        0.29      0.59 o 
   4  -3   8        8.22        7.42      1.15 o 
   5  -3   8        3.23        1.81      1.69 o 
   6  -3   8        1.06       -0.83      1.79 o 
  -7  -2   8        0.34        0.50      1.25 o 
  -6  -2   8        0.19        1.27      0.83 o 
  -5  -2   8        8.43        6.26      1.17 o 
  -4  -2   8      330.76      329.85      5.44 o 
  -3  -2   8        8.61        7.00      1.17 o 
  -2  -2   8        1.01        0.23      0.32 o 
  -1  -2   8       14.59       16.25      0.94 o 
   0  -2   8       27.60       28.60      1.16 o 
   1  -2   8       26.14       26.14      1.40 o 
   2  -2   8        6.22        5.91      1.09 o 
   3  -2   8        0.80        0.38      0.68 o 
   4  -2   8        5.57        7.01      1.30 o 
   5  -2   8        0.88       -0.83      1.55 o 
   6  -2   8        0.19       -0.29      2.02 o 
  -7  -1   8        3.47        1.12      1.05 o 
  -6  -1   8       14.98       12.99      1.44 o 
  -5  -1   8        0.11        0.21      0.65 o 
  -4  -1   8       12.86       12.82      1.88 o 
  -3  -1   8       30.01       30.46      1.19 o 
  -2  -1   8        0.48        0.91      0.52 o 
  -1  -1   8       96.84       96.52      1.93 o 
   0  -1   8       25.64       22.88      1.08 o 
   1  -1   8        3.65        2.73      0.49 o 
   2  -1   8       32.96       31.25      2.22 o 
   3  -1   8        1.62        1.17      1.15 o 
   4  -1   8       16.69       18.37      1.61 o 
   5  -1   8        3.91        5.48      1.71 o 
   6  -1   8        8.35        6.82      2.08 o 
  -7   0   8        0.01        0.86      1.03 o 
  -6   0   8       31.41       40.34      2.42 o 
  -5   0   8        1.92        3.18      0.78 o 
  -4   0   8       11.82        9.27      1.04 o 
  -3   0   8       85.37       74.77      2.00 o 
  -2   0   8        0.14        0.05      0.42 o 
  -1   0   8       80.86       75.60      1.58 o 
   0   0   8       16.30       16.64      0.87 o 
   1   0   8        3.05        2.12      0.87 o 
   2   0   8       91.65       91.16      4.06 o 
   3   0   8       59.58       65.25      3.28 o 
   4   0   8        1.02        0.88      0.93 o 
   5   0   8        0.31        0.40      1.39 o 
  -7   1   8        0.00       -0.67      1.16 o 
  -6   1   8        2.03        1.91      1.03 o 
  -5   1   8        0.20       -0.35      0.63 o 
  -4   1   8      119.03      105.41      7.85 o 
  -3   1   8        0.00        1.00      0.58 o 
  -2   1   8        5.40        5.93      0.71 o 
  -1   1   8        1.63        1.81      0.66 o 
   0   1   8        2.32        2.80      0.65 o 
   1   1   8        4.66        3.92      1.00 o 
   2   1   8        7.90        7.64      1.15 o 
   3   1   8        3.33        2.72      1.00 o 
   4   1   8        7.43        8.68      1.38 o 
   5   1   8        0.93        0.61      1.46 o 
  -7   2   8        1.58        1.02      1.49 o 
  -6   2   8        1.14        1.46      1.30 o 
  -5   2   8        0.59        0.69      1.02 o 
  -4   2   8       11.52       15.72      1.98 o 
  -3   2   8      173.71      174.52      4.24 o 
  -2   2   8        3.18        1.60      0.93 o 
  -1   2   8      103.78      102.41      2.51 o 
   0   2   8        0.99        0.77      0.92 o 
   1   2   8       47.36       41.80      2.43 o 
   2   2   8       17.66       17.54      1.56 o 
   3   2   8        9.88       11.11      1.43 o 
   4   2   8        4.08        3.97      1.48 o 
  -7   3   8        0.00        0.11      1.40 o 
  -6   3   8        1.93        3.04      1.58 o 
  -5   3   8       11.99       15.43      2.55 o 
  -4   3   8        0.00       -0.75      0.75 o 
  -3   3   8        0.80       -0.65      0.76 o 
  -2   3   8       59.30       55.19      2.76 o 
  -1   3   8       32.58       27.44      1.80 o 
   0   3   8        4.03        4.31      1.04 o 
   1   3   8        1.11        1.56      0.91 o 
   2   3   8       26.38       25.83      1.92 o 
   3   3   8       25.04       27.08      2.02 o 
   4   3   8        0.01        0.15      1.36 o 
  -6   4   8       13.57       13.83      2.77 o 
  -5   4   8        0.35        0.27      1.05 o 
  -4   4   8       10.90        8.90      1.26 o 
  -3   4   8        3.44        2.41      0.80 o 
  -2   4   8        1.30        2.01      0.98 o 
  -1   4   8        2.39        1.29      0.89 o 
   0   4   8        4.56        3.75      1.02 o 
   1   4   8        0.14        0.57      0.91 o 
   2   4   8        8.03        9.63      1.40 o 
   3   4   8       18.45       23.97      3.83 o 
  -6   5   8       27.78       34.98      2.94 o 
  -5   5   8        0.91        0.60      1.17 o 
  -4   5   8        7.61        5.63      1.15 o 
  -3   5   8        8.85        8.94      2.31 o 
  -2   5   8        0.35        0.22      1.02 o 
  -1   5   8        2.15        2.66      1.57 o 
   0   5   8        0.18        0.77      0.99 o 
   1   5   8        0.73       -0.62      1.01 o 
   2   5   8        0.61        2.54      1.11 o 
  -5   6   8        1.58        0.10      1.29 o 
  -4   6   8        2.03        5.37      1.55 o 
  -3   6   8        0.52       -0.58      1.79 o 
  -2   6   8       41.44       44.23      2.90 o 
  -1   6   8        0.12        0.35      1.18 o 
   0   6   8        1.14        1.42      1.38 o 
  -1  -9   9        1.12        1.32      1.58 o 
   0  -9   9        9.48       10.59      1.07 o 
   1  -9   9       17.37       18.00      2.03 o 
   2  -9   9        5.00        2.06      2.52 o 
   3  -9   9        0.86        1.70      1.21 o 
   4  -9   9        2.67        2.46      1.40 o 
  -2  -8   9       12.12        8.81      1.81 o 
  -1  -8   9        0.31        2.18      0.97 o 
   0  -8   9        0.00        0.22      0.70 o 
   1  -8   9        6.85        5.85      1.10 o 
   2  -8   9        4.30        2.92      1.11 o 
   3  -8   9        4.25        1.12      0.98 o 
   4  -8   9        0.42       -0.45      1.01 o 
   5  -8   9        0.02        3.03      1.70 o 
  -4  -7   9        1.03       -0.69      1.88 o 
  -3  -7   9        0.17       -0.80      0.82 o 
  -2  -7   9        0.24        1.40      0.63 o 
  -1  -7   9       16.73       12.80      2.00 o 
   0  -7   9        7.92        7.41      1.01 o 
   1  -7   9       11.00       12.96      1.34 o 
   2  -7   9       18.23       14.99      1.45 o 
   3  -7   9        4.53        3.39      1.11 o 
   4  -7   9       11.91       12.90      2.55 o 
   5  -7   9        3.48        3.64      1.01 o 
  -4  -6   9        8.18        7.77      1.64 o 
  -3  -6   9        0.45        1.58      0.68 o 
  -2  -6   9        4.24        6.61      1.18 o 
  -1  -6   9        0.41        2.12      0.55 o 
   0  -6   9        1.69        0.29      0.93 o 
   1  -6   9        0.04       -0.59      0.62 o 
   2  -6   9       34.40       25.63      2.37 o 
   3  -6   9        8.88        5.81      0.63 o 
   4  -6   9       16.76       20.91      1.58 o 
   5  -6   9        3.63        2.36      1.62 o 
   6  -6   9        6.48        8.75      3.29 o 
  -5  -5   9        2.18        0.67      1.15 o 
  -4  -5   9       63.53       68.74      3.90 o 
  -3  -5   9        2.14        1.84      0.66 o 
  -2  -5   9        4.98        5.40      0.70 o 
  -1  -5   9        4.86        4.16      0.72 o 
   0  -5   9       14.57       14.03      2.27 o 
   1  -5   9        0.06       -0.40      0.56 o 
   2  -5   9      160.23      158.82      6.59 o 
   3  -5   9        1.20        1.71      0.63 o 
   4  -5   9        0.66        1.32      0.77 o 
   5  -5   9        0.62        0.43      0.95 o 
   6  -5   9        0.92       -1.35      1.62 o 
  -6  -4   9        2.96        5.18      1.48 o 
  -5  -4   9        2.27        3.16      0.94 o 
  -4  -4   9       43.74       47.12      1.87 o 
  -3  -4   9       20.18       21.12      1.27 o 
  -2  -4   9        3.03        3.78      0.63 o 
  -1  -4   9      205.06      188.75      2.93 o 
   0  -4   9       13.31       11.46      1.51 o 
   1  -4   9       44.52       46.56      1.26 o 
   2  -4   9        9.87       12.20      0.89 o 
   3  -4   9        0.51        0.17      0.60 o 
   4  -4   9        0.60        0.50      0.79 o 
   5  -4   9        0.81        2.67      1.74 o 
   6  -4   9        0.32        1.96      1.84 o 
  -6  -3   9        2.30        3.52      1.27 o 
  -5  -3   9        1.84        1.11      0.77 o 
  -4  -3   9        0.37        0.27      0.56 o 
  -3  -3   9       56.36       58.10      2.63 o 
  -2  -3   9      138.95      135.37      2.42 o 
  -1  -3   9       75.88       75.11      1.85 o 
   0  -3   9       34.55       34.59      1.39 o 
   1  -3   9        0.16        0.72      0.51 o 
   2  -3   9        8.78        7.28      1.34 o 
   3  -3   9       29.58       29.12      1.59 o 
   4  -3   9        0.73       -0.30      1.19 o 
   5  -3   9        1.30        5.50      2.32 o 
   6  -3   9        0.39       -0.73      1.97 o 
  -6  -2   9       28.60       29.79      2.93 o 
  -5  -2   9        0.28        0.66      0.77 o 
  -4  -2   9        0.53        2.00      0.74 o 
  -3  -2   9        9.91       11.35      1.49 o 
  -2  -2   9        8.87        8.05      1.44 o 
  -1  -2   9        0.32        0.45      0.44 o 
   0  -2   9       31.28       32.95      2.32 o 
   1  -2   9       76.74       75.69      2.08 o 
   2  -2   9       89.96       96.61      2.16 o 
   3  -2   9        1.19        1.68      1.16 o 
   4  -2   9        0.80       -1.37      1.54 o 
   5  -2   9        3.75        6.36      1.91 o 
   6  -2   9        0.01        2.74      2.48 o 
  -7  -1   9       27.45       32.59      2.69 o 
  -6  -1   9       67.08       72.65      6.92 o 
  -5  -1   9       23.60       21.67      2.04 o 
  -4  -1   9       14.99       11.79      1.19 o 
  -3  -1   9       58.61       59.04      1.65 o 
  -2  -1   9       82.69       75.09      2.02 o 
  -1  -1   9       40.88       39.61      1.46 o 
   0  -1   9       36.82       34.19      1.36 o 
   1  -1   9        1.28        0.60      0.50 o 
   2  -1   9        6.30        3.14      0.94 o 
   3  -1   9       30.22       32.33      4.44 o 
   4  -1   9        9.95       10.08      1.92 o 
   5  -1   9       22.34       29.35      4.36 o 
  -7   0   9        5.49        6.65      1.33 o 
  -6   0   9        3.69        5.08      1.14 o 
  -5   0   9        0.69        1.19      1.03 o 
  -4   0   9       21.53       18.31      2.36 o 
  -3   0   9       46.25       45.80      2.56 o 
  -2   0   9        0.90       -0.05      0.46 o 
  -1   0   9       16.00       15.15      1.63 o 
   0   0   9        8.31        7.36      1.10 o 
   1   0   9        3.77        2.47      1.13 o 
   2   0   9        0.98        1.42      0.93 o 
   3   0   9       12.81       15.86      1.60 o 
   4   0   9        7.30        6.52      1.36 o 
   5   0   9       16.51       14.97      2.27 o 
  -7   1   9        0.24       -1.16      1.18 o 
  -6   1   9        5.90        4.79      1.34 o 
  -5   1   9        2.92        3.95      2.23 o 
  -4   1   9       69.16       61.17      3.27 o 
  -3   1   9      178.47      187.59      4.38 o 
  -2   1   9       37.50       42.04      2.17 o 
  -1   1   9        4.13        5.47      0.84 o 
   0   1   9       67.07       66.65      6.68 o 
   1   1   9        0.43       -0.04      0.78 o 
   2   1   9        0.14       -0.66      1.24 o 
   3   1   9        0.05        0.37      1.08 o 
   4   1   9        1.26        1.30      1.15 o 
  -7   2   9        4.87        2.10      1.61 o 
  -6   2   9        0.01        1.12      1.52 o 
  -5   2   9        3.67        1.26      1.16 o 
  -4   2   9        8.56       11.94      1.82 o 
  -3   2   9        4.90        7.13      1.23 o 
  -2   2   9        1.53        1.78      0.70 o 
  -1   2   9        2.17        2.90      1.25 o 
   0   2   9      186.64      195.20      8.14 o 
   1   2   9        5.55        5.88      1.13 o 
   2   2   9        0.39        0.35      1.00 o 
   3   2   9       10.14        9.09      1.45 o 
   4   2   9        1.40        2.83      1.51 o 
  -6   3   9        9.57        7.88      2.19 o 
  -5   3   9        0.19        1.68      1.35 o 
  -4   3   9        0.14        0.10      0.88 o 
  -3   3   9        1.76        2.81      0.86 o 
  -2   3   9       22.49       17.06      3.53 o 
  -1   3   9       37.10       32.69      3.88 o 
   0   3   9        0.04        0.34      0.90 o 
   1   3   9        0.83        1.27      1.01 o 
   2   3   9        8.65        9.83      1.44 o 
   3   3   9        0.16        1.15      1.18 o 
  -6   4   9        1.50        2.06      1.71 o 
  -5   4   9       58.34       76.96      5.43 o 
  -4   4   9        3.77        5.42      2.21 o 
  -3   4   9        0.00        1.32      1.00 o 
  -2   4   9        0.83        0.78      1.13 o 
  -1   4   9        0.28       -0.83      1.00 o 
   0   4   9        0.52        0.97      1.03 o 
   1   4   9        0.14        1.33      1.25 o 
   2   4   9       22.20       23.17      2.42 o 
  -5   5   9       10.68       10.61      1.94 o 
  -4   5   9        1.45        2.57      1.71 o 
  -3   5   9        1.00        3.13      1.43 o 
  -2   5   9        0.93        1.50      1.11 o 
  -1   5   9        1.89        2.11      1.16 o 
   0   5   9        1.89        1.47      1.14 o 
   1   5   9        1.98        1.38      1.18 o 
  -3   6   9       24.36       23.33      4.07 o 
  -2   6   9        0.42        0.90      1.39 o 
   0  -9  10        1.86        3.92      1.18 o 
   1  -9  10        0.87       -0.30      1.15 o 
   2  -9  10        1.81       -0.27      1.40 o 
   3  -9  10        0.13       -0.13      1.14 o 
  -2  -8  10        0.26        0.06      1.05 o 
  -1  -8  10        3.27        2.48      0.74 o 
   0  -8  10        2.77        4.11      1.08 o 
   1  -8  10       26.02       32.48      4.65 o 
   2  -8  10       25.91       22.39      2.79 o 
   3  -8  10        0.44        0.06      0.95 o 
   4  -8  10        0.13       -1.62      1.97 o 
  -3  -7  10        9.24       10.72      1.61 o 
  -2  -7  10        0.93       -0.11      0.68 o 
  -1  -7  10       10.95       16.51      1.91 o 
   0  -7  10       11.01       12.71      1.56 o 
   1  -7  10        0.14        0.40      0.78 o 
   2  -7  10        0.40        1.08      0.89 o 
   3  -7  10        1.18        2.58      1.09 o 
   4  -7  10        3.38        1.86      1.21 o 
   5  -7  10        7.13        8.87      1.44 o 
  -4  -6  10        9.96       11.09      2.14 o 
  -3  -6  10       22.92       28.63      1.73 o 
  -2  -6  10        0.13        0.14      0.62 o 
  -1  -6  10        5.09        3.59      0.81 o 
   0  -6  10       18.13       16.86      1.26 o 
   1  -6  10       18.12       16.81      1.49 o 
   2  -6  10        0.93        0.04      0.82 o 
   3  -6  10       22.42       30.54      4.30 o 
   4  -6  10       23.46       23.06      1.84 o 
   5  -6  10        0.26        0.49      1.04 o 
  -5  -5  10       23.57       16.24      2.32 o 
  -4  -5  10        0.54        1.01      0.71 o 
  -3  -5  10       34.78       44.33      1.85 o 
  -2  -5  10        1.75        1.84      0.63 o 
  -1  -5  10        6.86        7.19      0.78 o 
   0  -5  10       31.04       25.92      2.35 o 
   1  -5  10        1.85        0.66      0.86 o 
   2  -5  10        0.63       -0.41      0.48 o 
   3  -5  10        0.06       -0.23      0.62 o 
   4  -5  10        4.53        4.46      0.92 o 
   5  -5  10        0.36       -0.07      0.98 o 
  -5  -4  10       28.87       21.31      3.71 o 
  -4  -4  10        4.98        2.28      1.03 o 
  -3  -4  10        0.31       -0.01      0.61 o 
  -2  -4  10       53.59       48.71      1.63 o 
  -1  -4  10       34.16       32.24      2.50 o 
   0  -4  10       49.61       47.74      2.26 o 
   1  -4  10        8.13        9.03      1.06 o 
   2  -4  10        8.59       10.81      1.44 o 
   3  -4  10        4.69        4.63      0.82 o 
   4  -4  10        2.03        2.99      1.00 o 
   5  -4  10        0.18       -1.00      1.53 o 
  -6  -3  10        0.01        0.15      1.48 o 
  -5  -3  10        1.09       -0.04      0.82 o 
  -4  -3  10        0.63        0.82      0.68 o 
  -3  -3  10        9.72       10.33      1.00 o 
  -2  -3  10       56.08       60.38      1.84 o 
  -1  -3  10       26.12       25.50      1.31 o 
   0  -3  10        6.77        7.49      0.81 o 
   1  -3  10        5.89        5.27      0.76 o 
   2  -3  10       91.20       82.10      2.85 o 
   3  -3  10        3.85        5.14      1.12 o 
   4  -3  10        1.67        1.59      1.44 o 
   5  -3  10        0.32        1.17      2.20 o 
  -6  -2  10        4.50        4.55      1.16 o 
  -5  -2  10       19.66       21.23      2.70 o 
  -4  -2  10        0.89        1.99      0.81 o 
  -3  -2  10        4.59        4.61      0.76 o 
  -2  -2  10       18.84       18.90      1.18 o 
  -1  -2  10       11.07       12.15      0.97 o 
   0  -2  10       16.67       18.66      1.20 o 
   1  -2  10       32.74       31.04      1.58 o 
   2  -2  10      101.90      102.38      3.65 o 
   3  -2  10       21.92       20.67      2.22 o 
   4  -2  10        0.00        0.12      1.34 o 
   5  -2  10        7.13        9.27      3.05 o 
  -6  -1  10       21.71       25.38      2.70 o 
  -5  -1  10       14.79       15.48      1.45 o 
  -4  -1  10        0.39        1.37      0.77 o 
  -3  -1  10        2.82        2.66      0.67 o 
  -2  -1  10       24.78       26.53      1.35 o 
  -1  -1  10        0.00       -0.49      0.49 o 
   0  -1  10       11.96       13.67      1.20 o 
   1  -1  10       49.72       53.47      3.56 o 
   2  -1  10        4.58        3.58      1.39 o 
   3  -1  10        3.15        2.68      1.38 o 
   4  -1  10       17.86       23.72      2.10 o 
   5  -1  10        1.22        0.33      1.87 o 
  -6   0  10        2.92        3.29      1.20 o 
  -5   0  10        0.11       -0.10      0.80 o 
  -4   0  10       26.94       28.03      4.54 o 
  -3   0  10      222.76      220.96      5.10 o 
  -2   0  10       49.33       55.84      2.09 o 
  -1   0  10        5.06        3.66      1.05 o 
   0   0  10        7.81        7.05      0.90 o 
   1   0  10        0.12       -0.78      0.78 o 
   2   0  10        1.62        0.82      1.00 o 
   3   0  10        3.72        4.51      1.20 o 
   4   0  10       25.44       23.09      3.77 o 
  -6   1  10        1.00        0.00      1.18 o 
  -5   1  10        0.03        2.08      1.21 o 
  -4   1  10       32.32       27.38      2.52 o 
  -3   1  10        9.21       10.64      1.32 o 
  -2   1  10       11.22       11.51      2.39 o 
  -1   1  10       14.31       14.64      2.44 o 
   0   1  10       26.01       26.42      1.91 o 
   1   1  10       38.15       41.16      2.37 o 
   2   1  10        2.70        4.78      1.17 o 
   3   1  10        2.42        0.51      1.10 o 
   4   1  10        0.33        1.08      1.30 o 
  -6   2  10        0.19        0.18      1.30 o 
  -5   2  10       12.68       15.19      3.15 o 
  -4   2  10       15.18       13.59      1.95 o 
  -3   2  10        3.92        2.66      1.50 o 
  -2   2  10        1.63        0.16      0.82 o 
  -1   2  10       46.04       49.19      2.55 o 
   0   2  10        1.22        1.46      1.01 o 
   1   2  10        0.02       -0.65      0.93 o 
   2   2  10        0.09        1.06      1.09 o 
   3   2  10        1.59        1.43      1.26 o 
  -6   3  10        4.09        1.88      1.80 o 
  -5   3  10        0.43        2.37      2.23 o 
  -4   3  10        5.89        8.44      1.43 o 
  -3   3  10        0.79        0.37      0.84 o 
  -2   3  10        0.14       -0.97      0.97 o 
  -1   3  10        8.65        8.75      1.38 o 
   0   3  10       10.03        7.44      1.31 o 
   1   3  10        0.94        2.95      1.27 o 
   2   3  10        2.44        2.14      1.23 o 
  -5   4  10        2.07        5.51      2.15 o 
  -4   4  10        1.61        1.58      1.12 o 
  -3   4  10        0.10        0.63      1.18 o 
  -2   4  10        0.01       -0.23      1.08 o 
  -1   4  10        7.18        8.16      1.46 o 
   0   4  10        6.16        4.42      2.20 o 
   1   4  10        1.73        2.29      1.33 o 
  -4   5  10        0.02        1.00      1.55 o 
  -3   5  10        0.00        2.26      1.53 o 
  -2   5  10        3.37        4.58      1.46 o 
  -1   5  10        7.06        3.47      1.32 o 
  -1  -8  11        0.15        0.98      1.27 o 
   0  -8  11        2.62        2.89      0.96 o 
   1  -8  11       36.17       43.40      2.42 o 
   2  -8  11        1.33       -0.15      1.38 o 
   3  -8  11        0.27        0.44      3.05 o 
  -3  -7  11        0.16        0.68      1.06 o 
  -2  -7  11        0.97        0.85      0.83 o 
  -1  -7  11       11.32       12.82      2.29 o 
   0  -7  11        0.25       -0.43      0.69 o 
   1  -7  11       46.26       44.41      2.39 o 
   2  -7  11        1.27       -0.68      0.90 o 
   3  -7  11        0.38       -0.03      1.06 o 
   4  -7  11       24.91       31.97      2.47 o 
  -4  -6  11       21.53       20.87      1.88 o 
  -3  -6  11       13.19       12.45      2.02 o 
  -2  -6  11        0.21        0.03      0.67 o 
  -1  -6  11        5.18        4.59      0.87 o 
   0  -6  11        1.30        1.26      0.79 o 
   1  -6  11        0.06        0.53      1.13 o 
   2  -6  11        1.05        1.78      1.12 o 
   3  -6  11        9.44       10.16      2.32 o 
   4  -6  11       16.46       13.87      1.90 o 
  -4  -5  11       99.73      109.64      2.92 o 
  -3  -5  11        0.75        0.80      0.72 o 
  -2  -5  11        9.53       11.48      2.24 o 
  -1  -5  11       19.96       16.49      1.20 o 
   0  -5  11        0.08       -0.57      0.57 o 
   1  -5  11        3.66        3.38      0.81 o 
   2  -5  11        2.66        3.14      0.67 o 
   3  -5  11       20.59       22.62      2.13 o 
   4  -5  11        6.82        7.12      1.23 o 
   5  -5  11        0.11        1.50      1.30 o 
  -5  -4  11        4.60        5.16      1.44 o 
  -4  -4  11        0.22       -0.63      0.83 o 
  -3  -4  11        2.18        1.70      0.69 o 
  -2  -4  11        3.54        2.91      0.76 o 
  -1  -4  11      200.38      206.98      5.71 o 
   0  -4  11        5.81        6.83      1.18 o 
   1  -4  11        7.47        7.10      0.71 o 
   2  -4  11        0.24       -0.44      0.56 o 
   3  -4  11        0.12        0.79      0.72 o 
   4  -4  11        1.97        2.59      1.27 o 
   5  -4  11        0.84        0.50      1.45 o 
  -5  -3  11        0.56        0.47      0.84 o 
  -4  -3  11        1.96        1.02      1.06 o 
  -3  -3  11        9.55        9.36      1.07 o 
  -2  -3  11       87.97       92.11      2.33 o 
  -1  -3  11       31.55       29.59      1.49 o 
   0  -3  11        2.63        2.46      1.09 o 
   1  -3  11        7.22        9.26      0.95 o 
   2  -3  11        1.75        2.69      0.89 o 
   3  -3  11       30.49       19.93      3.26 o 
   4  -3  11        0.00        2.96      2.31 o 
   5  -3  11        0.15        1.57      2.59 o 
  -6  -2  11       41.59       43.22      3.07 o 
  -5  -2  11        0.00       -0.57      0.88 o 
  -4  -2  11        1.89        1.48      0.87 o 
  -3  -2  11        1.02        2.41      0.81 o 
  -2  -2  11        0.89       -0.39      0.60 o 
  -1  -2  11        0.15        0.29      0.60 o 
   0  -2  11        0.01        0.54      0.58 o 
   1  -2  11       24.38       22.61      1.51 o 
   2  -2  11       28.81       21.36      3.12 o 
   3  -2  11        0.03        0.22      1.28 o 
   4  -2  11        3.02        2.99      1.65 o 
  -6  -1  11        3.14        2.61      1.15 o 
  -5  -1  11        3.31        1.22      0.90 o 
  -4  -1  11        7.16        3.97      2.07 o 
  -3  -1  11       33.85       33.21      3.17 o 
  -2  -1  11        0.73        0.13      0.61 o 
  -1  -1  11       27.70       27.54      1.45 o 
   0  -1  11        2.52        1.83      0.66 o 
   1  -1  11        4.76        3.13      1.41 o 
   2  -1  11       15.74       10.40      3.87 o 
   3  -1  11        2.86        3.35      1.56 o 
   4  -1  11        0.72        1.50      1.30 o 
  -6   0  11       11.87       16.80      2.43 o 
  -5   0  11        0.64        0.84      1.02 o 
  -4   0  11       11.12       11.08      2.37 o 
  -3   0  11        0.94        0.51      0.77 o 
  -2   0  11       42.24       43.54      3.09 o 
  -1   0  11       30.91       35.55      1.81 o 
   0   0  11       20.26       20.00      2.26 o 
   1   0  11        1.71        1.21      1.35 o 
   2   0  11        2.04        1.10      1.11 o 
   3   0  11        0.28       -0.47      1.47 o 
   4   0  11        1.69       -0.17      1.45 o 
  -6   1  11       18.94       18.02      2.51 o 
  -5   1  11        0.12       -0.69      1.09 o 
  -4   1  11        2.84        1.17      1.32 o 
  -3   1  11       17.75       16.84      1.70 o 
  -2   1  11        4.72        7.74      1.31 o 
  -1   1  11        8.13        7.25      1.62 o 
   0   1  11        1.47        0.77      1.24 o 
   1   1  11        3.48        2.94      1.19 o 
   2   1  11        4.34        3.62      1.28 o 
   3   1  11        0.20       -0.08      1.18 o 
  -5   2  11       10.28       16.14      6.55 o 
  -4   2  11        0.11        0.66      1.31 o 
  -3   2  11        0.85        0.13      1.60 o 
  -2   2  11        1.31        2.23      1.47 o 
  -1   2  11        0.09       -0.99      0.99 o 
   0   2  11        7.79        5.71      1.34 o 
   1   2  11        1.07       -0.25      1.11 o 
   2   2  11        1.05        0.93      1.28 o 
  -5   3  11        0.61        1.35      1.54 o 
  -4   3  11        0.10       -0.65      1.52 o 
  -3   3  11        6.90        9.70      2.00 o 
  -2   3  11        0.39        0.02      1.12 o 
  -1   3  11        0.75        0.54      1.12 o 
   0   3  11        9.10       12.98      1.71 o 
   1   3  11        0.35        1.11      1.27 o 
  -4   4  11        0.09       -1.60      1.60 o 
  -3   4  11        0.15       -0.53      1.26 o 
  -2   4  11        0.91        1.38      1.23 o 
  -1   4  11        5.74        7.32      1.87 o 
   0   4  11        1.37        0.59      1.29 o 
   0  -8  12       24.81       26.49      2.65 o 
   1  -8  12        2.87        2.05      1.26 o 
   2  -8  12       19.47       17.87      2.55 o 
  -2  -7  12        1.29        0.14      1.14 o 
  -1  -7  12       11.10       11.44      1.45 o 
   0  -7  12        7.82        8.25      1.15 o 
   1  -7  12        6.36        8.26      1.17 o 
   2  -7  12        0.08        1.41      1.36 o 
   3  -7  12        4.74        4.17      1.74 o 
  -3  -6  12        1.44        1.07      1.45 o 
  -2  -6  12        6.08        5.05      0.98 o 
  -1  -6  12        9.59       11.67      1.74 o 
   0  -6  12        0.24        0.07      0.72 o 
   1  -6  12        1.25       -0.30      0.78 o 
   2  -6  12        0.44        1.09      1.02 o 
   3  -6  12       10.03       12.17      2.14 o 
   4  -6  12       15.22       18.84      2.58 o 
  -4  -5  12        0.01        1.28      1.04 o 
  -3  -5  12        0.00       -0.14      0.76 o 
  -2  -5  12        7.90        8.72      1.13 o 
  -1  -5  12        2.71        1.98      0.78 o 
   0  -5  12       17.73       18.84      1.37 o 
   1  -5  12        0.00       -0.06      0.67 o 
   2  -5  12        0.34       -0.09      0.56 o 
   3  -5  12        1.01        0.69      0.80 o 
   4  -5  12        0.57        1.23      1.50 o 
  -4  -4  12        8.70        8.32      1.95 o 
  -3  -4  12        3.71        4.89      0.93 o 
  -2  -4  12        0.68        0.04      0.67 o 
  -1  -4  12        4.62        0.96      0.71 o 
   0  -4  12        0.43        1.40      0.90 o 
   1  -4  12        0.55       -0.07      0.55 o 
   2  -4  12        9.33       10.15      1.32 o 
   3  -4  12        1.73        5.21      1.12 o 
   4  -4  12       16.25       17.91      2.14 o 
  -5  -3  12        2.47        6.87      1.57 o 
  -4  -3  12        0.32        0.96      0.77 o 
  -3  -3  12        9.13        7.91      1.17 o 
  -2  -3  12       13.65       12.82      1.14 o 
  -1  -3  12       33.48       36.40      1.74 o 
   0  -3  12        6.33        6.31      0.90 o 
   1  -3  12        1.30        1.13      0.70 o 
   2  -3  12        9.50        5.68      1.26 o 
   3  -3  12       16.88       12.78      3.19 o 
   4  -3  12        0.02       -0.99      2.17 o 
  -5  -2  12        0.33        0.41      0.97 o 
  -4  -2  12        0.79        0.81      0.97 o 
  -3  -2  12        0.04        0.10      0.84 o 
  -2  -2  12       34.98       37.15      1.78 o 
  -1  -2  12       88.96       97.86      3.72 o 
   0  -2  12       25.67       26.38      1.54 o 
   1  -2  12        5.82        9.79      1.39 o 
   2  -2  12        3.00        1.14      1.92 o 
   3  -2  12        0.30       -0.27      2.11 o 
   4  -2  12        0.85       -0.95      1.73 o 
  -5  -1  12        4.65        5.33      1.40 o 
  -4  -1  12        0.07        0.50      1.05 o 
  -3  -1  12       14.99       17.56      1.82 o 
  -2  -1  12       60.42       63.68      3.21 o 
  -1  -1  12       11.96       11.74      1.07 o 
   0  -1  12       44.79       48.87      2.65 o 
   1  -1  12        1.33       -0.14      1.30 o 
   2  -1  12        0.12        0.63      1.40 o 
   3  -1  12        2.10        0.26      1.60 o 
  -5   0  12        0.19        0.66      1.27 o 
  -4   0  12        5.90        5.09      3.82 o 
  -3   0  12        0.85       -0.09      0.92 o 
  -2   0  12       48.18       49.86      3.96 o 
  -1   0  12        1.49        1.74      0.99 o 
   0   0  12        1.34        0.78      2.14 o 
   1   0  12        0.47        1.14      1.46 o 
   2   0  12        0.34       -0.12      1.43 o 
   3   0  12        0.85        0.73      1.32 o 
  -5   1  12       39.01       47.05      4.34 o 
  -4   1  12        0.59        3.05      2.87 o 
  -3   1  12        0.03        1.62      1.13 o 
  -2   1  12        1.43        2.19      1.14 o 
  -1   1  12        0.78        0.61      1.45 o 
   0   1  12        0.32       -0.24      1.33 o 
   1   1  12        1.58        1.18      1.24 o 
   2   1  12        0.08       -0.39      1.29 o 
  -4   2  12        0.89        1.03      1.44 o 
  -3   2  12        0.00        1.38      1.14 o 
  -2   2  12        2.82        2.84      1.67 o 
  -1   2  12        0.11       -0.02      1.63 o 
   0   2  12        0.00       -0.78      1.22 o 
   1   2  12        1.94        4.07      1.44 o 
  -3   3  12        2.74       -0.10      2.34 o 
  -2   3  12        0.38        1.74      1.31 o 
  -1   3  12        0.08       -1.17      1.17 o 
   0   3  12        1.85        4.94      1.49 o 
  -1  -7  13        3.98        3.09      1.33 o 
   0  -7  13        0.06       -0.17      1.00 o 
   1  -7  13        4.37        4.70      1.38 o 
   2  -7  13        3.94        3.78      1.36 o 
  -2  -6  13       32.47       36.98      3.49 o 
  -1  -6  13        0.29       -0.43      0.74 o 
   0  -6  13        1.56        2.67      0.94 o 
   1  -6  13        0.10        0.46      0.86 o 
   2  -6  13        1.25        0.74      0.90 o 
   3  -6  13        0.19       -0.05      1.52 o 
  -3  -5  13        0.86        0.77      1.13 o 
  -2  -5  13        3.74        1.96      1.00 o 
  -1  -5  13        2.34        2.89      0.90 o 
   0  -5  13        5.05        3.78      0.90 o 
   1  -5  13        3.42        2.61      0.88 o 
   2  -5  13        0.01       -0.43      0.60 o 
   3  -5  13        0.32       -0.09      0.83 o 
  -4  -4  13        0.59        1.35      1.25 o 
  -3  -4  13        1.66        0.93      0.89 o 
  -2  -4  13        2.13        2.45      0.86 o 
  -1  -4  13        2.22        0.93      0.77 o 
   0  -4  13        3.84        1.38      0.79 o 
   1  -4  13        0.18        0.37      0.61 o 
   2  -4  13        0.00        0.13      0.94 o 
   3  -4  13        4.70        4.95      1.50 o 
  -4  -3  13        6.85        7.02      2.02 o 
  -3  -3  13        8.15        7.71      1.21 o 
  -2  -3  13        6.26        7.29      1.65 o 
  -1  -3  13        0.63        1.41      0.82 o 
   0  -3  13        4.68        3.06      0.83 o 
   1  -3  13        1.21       -0.55      0.73 o 
   2  -3  13        0.95       -1.40      1.40 o 
   3  -3  13        1.70        4.14      2.81 o 
  -4  -2  13        0.63       -0.22      1.02 o 
  -3  -2  13        1.47        0.85      0.98 o 
  -2  -2  13        1.23        0.72      0.81 o 
  -1  -2  13        9.63       10.13      1.12 o 
   0  -2  13       50.32       54.36      2.44 o 
   1  -2  13        6.21        4.29      1.67 o 
   2  -2  13        0.57        1.68      1.61 o 
   3  -2  13        2.75        2.01      1.80 o 
  -4  -1  13        2.01        3.60      1.37 o 
  -3  -1  13        0.39        0.96      1.16 o 
  -2  -1  13       12.84       14.46      2.05 o 
  -1  -1  13      147.15      158.55      3.79 o 
   0  -1  13        0.04        0.56      1.39 o 
   1  -1  13        1.09        0.04      1.80 o 
   2  -1  13        0.02       -0.80      2.45 o 
  -4   0  13        0.92        1.48      2.36 o 
  -3   0  13        2.86        1.98      2.29 o 
  -2   0  13        4.22        4.06      1.29 o 
  -1   0  13       18.60       21.12      6.97 o 
   0   0  13        1.39       -0.12      1.47 o 
   1   0  13        0.27        1.34      1.54 o 
   2   0  13        0.09       -0.54      1.64 o 
  -4   1  13        1.12        3.11      1.67 o 
  -3   1  13        0.04        0.26      1.17 o 
  -2   1  13        0.16        2.42      1.70 o 
  -1   1  13        2.97        1.82      2.37 o 
   0   1  13        0.07        0.51      1.70 o 
   1   1  13        0.01        5.08      2.55 o 
  -3   2  13        0.11        0.28      1.73 o 
  -2   2  13        1.51        4.36      1.98 o 
  -1   2  13        0.06        2.03      1.95 o 
  -1  -6  14        0.10       -0.98      1.02 o 
   0  -6  14        0.32        0.95      1.14 o 
   1  -6  14        0.00       -0.60      1.10 o 
  -2  -5  14        0.00       -0.62      1.25 o 
  -1  -5  14        3.54        5.19      2.10 o 
   0  -5  14        6.60        5.15      1.08 o 
   1  -5  14        0.07        0.92      0.98 o 
   2  -5  14        0.55       -0.88      0.88 o 
  -3  -4  14        6.15        3.98      1.95 o 
  -2  -4  14        0.30       -0.27      1.06 o 
  -1  -4  14        3.92        2.80      0.97 o 
   0  -4  14        2.34        0.85      0.89 o 
   1  -4  14        0.91        0.81      0.69 o 
   2  -4  14        0.31        1.64      1.10 o 
  -3  -3  14        1.41        1.26      1.31 o 
  -2  -3  14        0.16        0.21      0.85 o 
  -1  -3  14        0.05        0.36      0.82 o 
   0  -3  14        0.19       -0.78      0.82 o 
   1  -3  14        0.14        0.54      1.21 o 
   2  -3  14        0.69       -0.09      1.55 o 
  -3  -2  14        0.11        0.83      1.29 o 
  -2  -2  14       16.24       17.35      1.47 o 
  -1  -2  14       18.63       16.47      1.59 o 
   0  -2  14        5.59        3.52      1.39 o 
   1  -2  14        1.96        1.06      1.63 o 
  -3  -1  14        0.13       -0.85      1.45 o 
  -2  -1  14       22.79       25.81      3.58 o 
  -1  -1  14        1.26        2.64      1.34 o 
   0  -1  14       13.08        8.31      2.04 o 
   1  -1  14        0.04       -0.45      1.61 o 
  -3   0  14        9.12       11.20      2.56 o 
  -2   0  14        3.43        2.11      1.86 o 
  -1   0  14        6.44        7.77      3.55 o 
   0   0  14        3.57        2.27      1.83 o 
  -1  -3  15        9.77        7.35      1.53 o 
                                                 
